# Supplementary material for: Transcriptome Analysis of Tetraploid and Octoploid Common Reed (Phragmites australis)
Source: Front Plant Sci. 2021 May 5;12:653183. doi: 10.3389/fpls.2021.653183 (PMC8132968; doi:10.3389/fpls.2021.653183)
Supplement: Supplementary Table 1 — Enriched GO terms of DEGs upregulated in tetraploids P. australis. [file Table_1.XLSX]

## Sheet: Sheet1
GO	NS	enrichment	name	ratio_in_study	ratio_in_pop	p_uncorrected	depth	study_count	p_bonferroni	study_items
GO:0110165	CC	e	cellular anatomical entity	316/408	44991/141683	2.38045e-80	1	316	2.32808e-77	evm.model.jcf7180004008000.1, evm.model.jcf7180004008018.18, evm.model.jcf7180004010375.1, evm.model.jcf7180004011078.8, evm.model.jcf7180004012116.1, evm.model.jcf7180004012829.6, evm.model.jcf7180004013158.9, evm.model.jcf7180004014010.1, evm.model.jcf7180004014013.2, evm.model.jcf7180004015966.1, evm.model.jcf7180004018190.2, evm.model.jcf7180004019409.2, evm.model.jcf7180004024865.2, evm.mode…
GO:0005575	CC	e	cellular_component	318/408	45900/141683	1.06914e-79	0	318	1.04562e-76	evm.model.jcf7180004008000.1, evm.model.jcf7180004008018.18, evm.model.jcf7180004010375.1, evm.model.jcf7180004011078.8, evm.model.jcf7180004012116.1, evm.model.jcf7180004012829.6, evm.model.jcf7180004013158.9, evm.model.jcf7180004014010.1, evm.model.jcf7180004014013.2, evm.model.jcf7180004015966.1, evm.model.jcf7180004018190.2, evm.model.jcf7180004019409.2, evm.model.jcf7180004024865.2, evm.mode…
GO:0043229	CC	e	intracellular organelle	248/408	33841/141683	9.76108e-57	3	248	9.54633e-54	evm.model.jcf7180004008000.1, evm.model.jcf7180004008018.18, evm.model.jcf7180004010375.1, evm.model.jcf7180004011078.8, evm.model.jcf7180004012116.1, evm.model.jcf7180004012829.6, evm.model.jcf7180004013158.9, evm.model.jcf7180004014010.1, evm.model.jcf7180004014013.2, evm.model.jcf7180004015966.1, evm.model.jcf7180004018190.2, evm.model.jcf7180004019409.2, evm.model.jcf7180004025756.1, evm.mode…
GO:0043226	CC	e	organelle	248/408	33849/141683	1.02312e-56	2	248	1.00061e-53	evm.model.jcf7180004008000.1, evm.model.jcf7180004008018.18, evm.model.jcf7180004010375.1, evm.model.jcf7180004011078.8, evm.model.jcf7180004012116.1, evm.model.jcf7180004012829.6, evm.model.jcf7180004013158.9, evm.model.jcf7180004014010.1, evm.model.jcf7180004014013.2, evm.model.jcf7180004015966.1, evm.model.jcf7180004018190.2, evm.model.jcf7180004019409.2, evm.model.jcf7180004025756.1, evm.mode…
GO:0043227	CC	e	membrane-bounded organelle	246/408	33454/141683	2.4635e-56	3	246	2.4093e-53	evm.model.jcf7180004008000.1, evm.model.jcf7180004008018.18, evm.model.jcf7180004010375.1, evm.model.jcf7180004011078.8, evm.model.jcf7180004012116.1, evm.model.jcf7180004012829.6, evm.model.jcf7180004013158.9, evm.model.jcf7180004014010.1, evm.model.jcf7180004014013.2, evm.model.jcf7180004015966.1, evm.model.jcf7180004018190.2, evm.model.jcf7180004019409.2, evm.model.jcf7180004025756.1, evm.mode…
GO:0043231	CC	e	intracellular membrane-bounded organelle	244/408	33284/141683	2.19296e-55	4	244	2.14471e-52	evm.model.jcf7180004008000.1, evm.model.jcf7180004010375.1, evm.model.jcf7180004011078.8, evm.model.jcf7180004012116.1, evm.model.jcf7180004012829.6, evm.model.jcf7180004013158.9, evm.model.jcf7180004014010.1, evm.model.jcf7180004014013.2, evm.model.jcf7180004015966.1, evm.model.jcf7180004018190.2, evm.model.jcf7180004019409.2, evm.model.jcf7180004025756.1, evm.model.jcf7180004046325.5, evm.model…
GO:0016020	CC	e	membrane	104/408	13786/141683	3.7943e-20	2	104	3.71083e-17	evm.model.jcf7180004012829.6, evm.model.jcf7180004013158.9, evm.model.jcf7180004014010.1, evm.model.jcf7180004019409.2, evm.model.jcf7180004039603.2, evm.model.jcf7180004080606.4, evm.model.jcf7180004081050.5, evm.model.jcf7180004081275.2, evm.model.jcf7180004081767.5, evm.model.jcf7180004082224.1, evm.model.jcf7180004082846.3, evm.model.jcf7180004083234.28, evm.model.jcf7180004086868.3, evm.mode…
GO:0005634	CC	e	nucleus	122/408	18640/141683	7.92823e-19	5	122	7.75381e-16	evm.model.jcf7180004012116.1, evm.model.jcf7180004012829.6, evm.model.jcf7180004013158.9, evm.model.jcf7180004014010.1, evm.model.jcf7180004015966.1, evm.model.jcf7180004018190.2, evm.model.jcf7180004025756.1, evm.model.jcf7180004046325.5, evm.model.jcf7180004080299.2, evm.model.jcf7180004080473.4, evm.model.jcf7180004080958.2, evm.model.jcf7180004081050.4, evm.model.jcf7180004081223.1, evm.model…
GO:0009507	CC	e	chloroplast	76/408	8845/141683	1.34368e-17	6	76	1.31412e-14	evm.model.jcf7180004008000.1, evm.model.jcf7180004010375.1, evm.model.jcf7180004011078.8, evm.model.jcf7180004014013.2, evm.model.jcf7180004019409.2, evm.model.jcf7180004080486.2, evm.model.jcf7180004081050.5, evm.model.jcf7180004081275.2, evm.model.jcf7180004081767.5, evm.model.jcf7180004082489.1, evm.model.jcf7180004085115.2, evm.model.jcf7180004086985.4, evm.model.jcf7180004087719.1, evm.model…
GO:0009536	CC	e	plastid	76/408	8939/141683	2.39034e-17	5	76	2.33775e-14	evm.model.jcf7180004008000.1, evm.model.jcf7180004010375.1, evm.model.jcf7180004011078.8, evm.model.jcf7180004014013.2, evm.model.jcf7180004019409.2, evm.model.jcf7180004080486.2, evm.model.jcf7180004081050.5, evm.model.jcf7180004081275.2, evm.model.jcf7180004081767.5, evm.model.jcf7180004082489.1, evm.model.jcf7180004085115.2, evm.model.jcf7180004086985.4, evm.model.jcf7180004087719.1, evm.model…
GO:0005576	CC	e	extracellular region	50/408	4925/141683	2.04742e-14	2	50	2.00238e-11	evm.model.jcf7180004024865.2, evm.model.jcf7180004046325.5, evm.model.jcf7180004080189.2, evm.model.jcf7180004080984.2, evm.model.jcf7180004082489.1, evm.model.jcf7180004083234.28, evm.model.jcf7180004085523.4, evm.model.jcf7180004087719.1, evm.model.jcf7180004091429.2, evm.model.jcf7180004094548.3, evm.model.jcf7180004098143.3, evm.model.jcf7180004098152.3, evm.model.jcf7180004098600.9, evm.mode…
GO:0016021	CC	e	integral component of membrane	75/408	10554/141683	4.23834e-13	3	75	4.1451e-10	evm.model.jcf7180004012829.6, evm.model.jcf7180004019409.2, evm.model.jcf7180004039603.2, evm.model.jcf7180004080606.4, evm.model.jcf7180004081050.5, evm.model.jcf7180004081275.2, evm.model.jcf7180004081767.5, evm.model.jcf7180004082224.1, evm.model.jcf7180004082846.3, evm.model.jcf7180004083234.28, evm.model.jcf7180004084261.1, evm.model.jcf7180004088796.1, evm.model.jcf7180004088796.2, evm.mode…
GO:0031224	CC	e	intrinsic component of membrane	77/408	10979/141683	5.28345e-13	2	77	5.16721e-10	evm.model.jcf7180004012829.6, evm.model.jcf7180004019409.2, evm.model.jcf7180004039603.2, evm.model.jcf7180004080606.4, evm.model.jcf7180004081050.5, evm.model.jcf7180004081275.2, evm.model.jcf7180004081767.5, evm.model.jcf7180004082224.1, evm.model.jcf7180004082846.3, evm.model.jcf7180004083234.28, evm.model.jcf7180004084261.1, evm.model.jcf7180004085523.4, evm.model.jcf7180004088796.1, evm.mode…
GO:0005886	CC	e	plasma membrane	61/408	8685/141683	1.48841e-10	3	61	1.45566e-07	evm.model.jcf7180004012829.6, evm.model.jcf7180004014010.1, evm.model.jcf7180004039603.2, evm.model.jcf7180004080606.4, evm.model.jcf7180004081050.5, evm.model.jcf7180004081275.2, evm.model.jcf7180004082224.1, evm.model.jcf7180004082846.3, evm.model.jcf7180004086868.3, evm.model.jcf7180004086868.4, evm.model.jcf7180004091945.5, evm.model.jcf7180004094996.3, evm.model.jcf7180004097175.1, evm.model…
GO:0005829	CC	e	cytosol	40/408	4702/141683	1.68223e-09	2	40	1.64522e-06	evm.model.jcf7180004011078.8, evm.model.jcf7180004013158.9, evm.model.jcf7180004025756.1, evm.model.jcf7180004081275.1, evm.model.jcf7180004084295.1, evm.model.jcf7180004086868.3, evm.model.jcf7180004086868.4, evm.model.jcf7180004086985.3, evm.model.jcf7180004090643.3, evm.model.jcf7180004094548.3, evm.model.jcf7180004101959.1, evm.model.jcf7180004107895.1, evm.model.jcf7180004108944.3, evm.model…
GO:0031090	CC	e	organelle membrane	35/408	4073/141683	1.44622e-08	3	35	1.4144e-05	evm.model.jcf7180004013158.9, evm.model.jcf7180004039603.2, evm.model.jcf7180004080606.4, evm.model.jcf7180004081767.5, evm.model.jcf7180004083234.28, evm.model.jcf7180004094996.3, evm.model.jcf7180004096712.1, evm.model.jcf7180004097367.3, evm.model.jcf7180004098534.2, evm.model.jcf7180004098581.2, evm.model.jcf7180004098856.13, evm.model.jcf7180004107971.22, evm.model.jcf7180004108138.3, evm.mo…
GO:0005737	CC	e	cytoplasm	57/408	9083/141683	3.98562e-08	2	57	3.89794e-05	evm.model.jcf7180004012116.1, evm.model.jcf7180004014010.1, evm.model.jcf7180004080606.4, evm.model.jcf7180004081275.1, evm.model.jcf7180004081767.5, evm.model.jcf7180004081994.3, evm.model.jcf7180004082846.3, evm.model.jcf7180004085523.4, evm.model.jcf7180004086868.3, evm.model.jcf7180004086868.4, evm.model.jcf7180004087451.1, evm.model.jcf7180004091945.5, evm.model.jcf7180004092101.2, evm.model…
GO:0005783	CC	e	endoplasmic reticulum	20/408	1645/141683	1.06068e-07	5	20	0.000103734	evm.model.jcf7180004019409.2, evm.model.jcf7180004091945.5, evm.model.jcf7180004098534.2, evm.model.jcf7180004098581.2, evm.model.jcf7180004098856.13, evm.model.jcf7180004108558.4, evm.model.jcf7180004112821.1, evm.model.jcf7180004115969.6, evm.model.jcf7180004116402.3, evm.model.jcf7180004123416.1, evm.model.jcf7180004127908.10, evm.model.jcf7180004127908.11, evm.model.jcf7180004128859.14, evm.m…
GO:0005635	CC	e	nuclear envelope	7/408	158/141683	4.5754e-07	4	7	0.000447474	evm.model.jcf7180004014010.1, evm.model.jcf7180004112554.4, evm.model.jcf7180004112821.1, evm.model.jcf7180004116402.3, evm.model.jcf7180004133124.7, evm.model.jcf7180004133978.1, evm.model.jcf7180004140618.2
GO:0005774	CC	e	vacuolar membrane	15/408	1417/141683	2.08608e-05	5	15	0.0204019	evm.model.jcf7180004013158.9, evm.model.jcf7180004039603.2, evm.model.jcf7180004080606.4, evm.model.jcf7180004081767.5, evm.model.jcf7180004094996.3, evm.model.jcf7180004098581.2, evm.model.jcf7180004107971.22, evm.model.jcf7180004108138.3, evm.model.jcf7180004108944.3, evm.model.jcf7180004112821.3, evm.model.jcf7180004121236.14, evm.model.jcf7180004133457.10, evm.model.jcf7180004136951.7, evm.mo…
GO:0098805	CC	e	whole membrane	18/408	1968/141683	2.2307e-05	3	18	0.0218162	evm.model.jcf7180004013158.9, evm.model.jcf7180004039603.2, evm.model.jcf7180004080606.4, evm.model.jcf7180004081767.5, evm.model.jcf7180004094996.3, evm.model.jcf7180004098581.2, evm.model.jcf7180004107971.22, evm.model.jcf7180004108138.3, evm.model.jcf7180004108944.3, evm.model.jcf7180004110299.4, evm.model.jcf7180004112821.3, evm.model.jcf7180004121236.14, evm.model.jcf7180004130220.1, evm.mod…
GO:0098588	CC	e	bounding membrane of organelle	21/408	2698/141683	4.94e-05	4	21	0.0483132	evm.model.jcf7180004013158.9, evm.model.jcf7180004039603.2, evm.model.jcf7180004080606.4, evm.model.jcf7180004081767.5, evm.model.jcf7180004083234.28, evm.model.jcf7180004094996.3, evm.model.jcf7180004098581.2, evm.model.jcf7180004107971.22, evm.model.jcf7180004108138.3, evm.model.jcf7180004108944.3, evm.model.jcf7180004110299.4, evm.model.jcf7180004112821.3, evm.model.jcf7180004121236.14, evm.mo…
GO:0030677	CC	e	ribonuclease P complex	2/408	4/141683	4.94439e-05	5	2	0.0483561	evm.model.jcf7180004015966.1, evm.model.jcf7180004090896.1
GO:0000172	CC	e	ribonuclease MRP complex	2/408	4/141683	4.94439e-05	4	2	0.0483561	evm.model.jcf7180004015966.1, evm.model.jcf7180004090896.1
GO:0003674	MF	e	molecular_function	305/408	42394/141683	7.35269e-78	0	305	2.19037e-74	evm.model.jcf7180004008000.1, evm.model.jcf7180004008018.18, evm.model.jcf7180004010375.1, evm.model.jcf7180004011078.8, evm.model.jcf7180004012116.1, evm.model.jcf7180004012829.6, evm.model.jcf7180004013158.9, evm.model.jcf7180004014010.1, evm.model.jcf7180004014013.2, evm.model.jcf7180004015966.1, evm.model.jcf7180004019409.2, evm.model.jcf7180004024326.4, evm.model.jcf7180004024865.2, evm.mode…
GO:0003824	MF	e	catalytic activity	178/408	21027/141683	2.46938e-44	1	178	7.35627e-41	evm.model.jcf7180004010375.1, evm.model.jcf7180004011078.8, evm.model.jcf7180004012116.1, evm.model.jcf7180004013158.9, evm.model.jcf7180004014010.1, evm.model.jcf7180004014013.2, evm.model.jcf7180004015966.1, evm.model.jcf7180004019409.2, evm.model.jcf7180004024865.2, evm.model.jcf7180004025756.1, evm.model.jcf7180004080189.2, evm.model.jcf7180004080299.2, evm.model.jcf7180004080486.2, evm.model…
GO:0005488	MF	e	binding	176/408	24106/141683	3.88718e-35	1	176	1.15799e-31	evm.model.jcf7180004008000.1, evm.model.jcf7180004008018.18, evm.model.jcf7180004010375.1, evm.model.jcf7180004012116.1, evm.model.jcf7180004012829.6, evm.model.jcf7180004013158.9, evm.model.jcf7180004014010.1, evm.model.jcf7180004015966.1, evm.model.jcf7180004024326.4, evm.model.jcf7180004024865.2, evm.model.jcf7180004025756.1, evm.model.jcf7180004080299.2, evm.model.jcf7180004080958.2, evm.mode…
GO:0097159	MF	e	organic cyclic compound binding	124/408	15081/141683	9.28998e-28	2	124	2.76749e-24	evm.model.jcf7180004010375.1, evm.model.jcf7180004012116.1, evm.model.jcf7180004012829.6, evm.model.jcf7180004014010.1, evm.model.jcf7180004015966.1, evm.model.jcf7180004080299.2, evm.model.jcf7180004080958.2, evm.model.jcf7180004081050.4, evm.model.jcf7180004081050.5, evm.model.jcf7180004081275.1, evm.model.jcf7180004081275.2, evm.model.jcf7180004082224.1, evm.model.jcf7180004084234.2, evm.model…
GO:1901363	MF	e	heterocyclic compound binding	123/408	15037/141683	2.6354e-27	2	123	7.85086e-24	evm.model.jcf7180004010375.1, evm.model.jcf7180004012116.1, evm.model.jcf7180004012829.6, evm.model.jcf7180004014010.1, evm.model.jcf7180004015966.1, evm.model.jcf7180004080299.2, evm.model.jcf7180004080958.2, evm.model.jcf7180004081050.4, evm.model.jcf7180004081050.5, evm.model.jcf7180004081275.1, evm.model.jcf7180004081275.2, evm.model.jcf7180004082224.1, evm.model.jcf7180004084234.2, evm.model…
GO:0036094	MF	e	small molecule binding	82/408	8258/141683	7.93546e-23	2	82	2.36397e-19	evm.model.jcf7180004010375.1, evm.model.jcf7180004012116.1, evm.model.jcf7180004012829.6, evm.model.jcf7180004014010.1, evm.model.jcf7180004081050.5, evm.model.jcf7180004081275.1, evm.model.jcf7180004081275.2, evm.model.jcf7180004082224.1, evm.model.jcf7180004085115.2, evm.model.jcf7180004088681.3, evm.model.jcf7180004088796.1, evm.model.jcf7180004088796.2, evm.model.jcf7180004091945.5, evm.model…
GO:0043167	MF	e	ion binding	105/408	13983/141683	3.29675e-20	2	105	9.82101e-17	evm.model.jcf7180004008000.1, evm.model.jcf7180004010375.1, evm.model.jcf7180004012116.1, evm.model.jcf7180004012829.6, evm.model.jcf7180004014010.1, evm.model.jcf7180004024326.4, evm.model.jcf7180004024865.2, evm.model.jcf7180004081050.5, evm.model.jcf7180004081275.1, evm.model.jcf7180004081275.2, evm.model.jcf7180004082224.1, evm.model.jcf7180004084234.2, evm.model.jcf7180004086868.2, evm.model…
GO:0016740	MF	e	transferase activity	81/408	9695/141683	4.66406e-18	2	81	1.38942e-14	evm.model.jcf7180004010375.1, evm.model.jcf7180004012116.1, evm.model.jcf7180004013158.9, evm.model.jcf7180004025756.1, evm.model.jcf7180004080299.2, evm.model.jcf7180004080486.2, evm.model.jcf7180004081050.5, evm.model.jcf7180004081275.2, evm.model.jcf7180004082224.1, evm.model.jcf7180004084261.1, evm.model.jcf7180004084295.1, evm.model.jcf7180004084543.1, evm.model.jcf7180004086463.1, evm.model…
GO:0043168	MF	e	anion binding	68/408	7693/141683	2.30215e-16	3	68	6.8581e-13	evm.model.jcf7180004010375.1, evm.model.jcf7180004012116.1, evm.model.jcf7180004012829.6, evm.model.jcf7180004014010.1, evm.model.jcf7180004081050.5, evm.model.jcf7180004081275.1, evm.model.jcf7180004081275.2, evm.model.jcf7180004082224.1, evm.model.jcf7180004088796.1, evm.model.jcf7180004088796.2, evm.model.jcf7180004097175.1, evm.model.jcf7180004098143.3, evm.model.jcf7180004098469.4, evm.model…
GO:0000166	MF	e	nucleotide binding	66/408	7527/141683	9.9871e-16	4	66	2.97516e-12	evm.model.jcf7180004012116.1, evm.model.jcf7180004012829.6, evm.model.jcf7180004014010.1, evm.model.jcf7180004081050.5, evm.model.jcf7180004081275.1, evm.model.jcf7180004081275.2, evm.model.jcf7180004082224.1, evm.model.jcf7180004088681.3, evm.model.jcf7180004088796.1, evm.model.jcf7180004088796.2, evm.model.jcf7180004091945.5, evm.model.jcf7180004097175.1, evm.model.jcf7180004097317.1, evm.model…
GO:1901265	MF	e	nucleoside phosphate binding	66/408	7527/141683	9.9871e-16	3	66	2.97516e-12	evm.model.jcf7180004012116.1, evm.model.jcf7180004012829.6, evm.model.jcf7180004014010.1, evm.model.jcf7180004081050.5, evm.model.jcf7180004081275.1, evm.model.jcf7180004081275.2, evm.model.jcf7180004082224.1, evm.model.jcf7180004088681.3, evm.model.jcf7180004088796.1, evm.model.jcf7180004088796.2, evm.model.jcf7180004091945.5, evm.model.jcf7180004097175.1, evm.model.jcf7180004097317.1, evm.model…
GO:0016491	MF	e	oxidoreductase activity	39/408	2949/141683	5.78013e-15	2	39	1.7219e-11	evm.model.jcf7180004011078.8, evm.model.jcf7180004014013.2, evm.model.jcf7180004024865.2, evm.model.jcf7180004085115.2, evm.model.jcf7180004089193.1, evm.model.jcf7180004091030.1, evm.model.jcf7180004091429.2, evm.model.jcf7180004092014.1, evm.model.jcf7180004095598.1, evm.model.jcf7180004095598.8, evm.model.jcf7180004097434.1, evm.model.jcf7180004102496.2, evm.model.jcf7180004113452.1, evm.model…
GO:0008194	MF	e	UDP-glycosyltransferase activity	20/408	695/141683	3.54662e-14	4	20	1.05654e-10	evm.model.jcf7180004013158.9, evm.model.jcf7180004084261.1, evm.model.jcf7180004084295.1, evm.model.jcf7180004086985.3, evm.model.jcf7180004086985.4, evm.model.jcf7180004091103.3, evm.model.jcf7180004105075.3, evm.model.jcf7180004109810.2, evm.model.jcf7180004109956.1, evm.model.jcf7180004117022.4, evm.model.jcf7180004120665.10, evm.model.jcf7180004121236.14, evm.model.jcf7180004124793.1, evm.mod…
GO:0016758	MF	e	transferase activity, transferring hexosyl groups	22/408	992/141683	3.36028e-13	4	22	1.00103e-09	evm.model.jcf7180004013158.9, evm.model.jcf7180004084261.1, evm.model.jcf7180004084295.1, evm.model.jcf7180004086985.3, evm.model.jcf7180004086985.4, evm.model.jcf7180004091103.3, evm.model.jcf7180004105075.3, evm.model.jcf7180004109810.2, evm.model.jcf7180004109956.1, evm.model.jcf7180004117022.4, evm.model.jcf7180004120665.10, evm.model.jcf7180004121236.14, evm.model.jcf7180004124793.1, evm.mod…
GO:0035251	MF	e	UDP-glucosyltransferase activity	15/408	384/141683	7.7361e-13	6	15	2.30459e-09	evm.model.jcf7180004013158.9, evm.model.jcf7180004084295.1, evm.model.jcf7180004086985.3, evm.model.jcf7180004086985.4, evm.model.jcf7180004091103.3, evm.model.jcf7180004105075.3, evm.model.jcf7180004109956.1, evm.model.jcf7180004117022.4, evm.model.jcf7180004120665.10, evm.model.jcf7180004121236.14, evm.model.jcf7180004127183.1, evm.model.jcf7180004129830.1, evm.model.jcf7180004129830.2, evm.mod…
GO:0005515	MF	e	protein binding	71/408	10147/141683	6.077e-12	2	71	1.81034e-08	evm.model.jcf7180004008000.1, evm.model.jcf7180004008018.18, evm.model.jcf7180004010375.1, evm.model.jcf7180004013158.9, evm.model.jcf7180004025756.1, evm.model.jcf7180004080299.2, evm.model.jcf7180004081050.4, evm.model.jcf7180004081050.5, evm.model.jcf7180004081275.2, evm.model.jcf7180004081994.3, evm.model.jcf7180004082224.1, evm.model.jcf7180004089062.3, evm.model.jcf7180004091945.5, evm.mode…
GO:0046527	MF	e	glucosyltransferase activity	15/408	484/141683	2.03444e-11	5	15	6.06061e-08	evm.model.jcf7180004013158.9, evm.model.jcf7180004084295.1, evm.model.jcf7180004086985.3, evm.model.jcf7180004086985.4, evm.model.jcf7180004091103.3, evm.model.jcf7180004105075.3, evm.model.jcf7180004109956.1, evm.model.jcf7180004117022.4, evm.model.jcf7180004120665.10, evm.model.jcf7180004121236.14, evm.model.jcf7180004127183.1, evm.model.jcf7180004129830.1, evm.model.jcf7180004129830.2, evm.mod…
GO:0080044	MF	e	quercetin 7-O-glucosyltransferase activity	11/408	201/141683	2.48271e-11	7	11	7.396e-08	evm.model.jcf7180004084295.1, evm.model.jcf7180004086985.3, evm.model.jcf7180004086985.4, evm.model.jcf7180004091103.3, evm.model.jcf7180004105075.3, evm.model.jcf7180004109956.1, evm.model.jcf7180004117022.4, evm.model.jcf7180004129830.1, evm.model.jcf7180004129830.2, evm.model.jcf7180004130508.3, evm.model.jcf7180004136493.7
GO:0080043	MF	e	quercetin 3-O-glucosyltransferase activity	11/408	205/141683	3.06907e-11	7	11	9.14276e-08	evm.model.jcf7180004084295.1, evm.model.jcf7180004086985.3, evm.model.jcf7180004086985.4, evm.model.jcf7180004091103.3, evm.model.jcf7180004105075.3, evm.model.jcf7180004109956.1, evm.model.jcf7180004117022.4, evm.model.jcf7180004129830.1, evm.model.jcf7180004129830.2, evm.model.jcf7180004130508.3, evm.model.jcf7180004136493.7
GO:0005215	MF	e	transporter activity	32/408	2734/141683	3.94017e-11	1	32	1.17378e-07	evm.model.jcf7180004012829.6, evm.model.jcf7180004039603.2, evm.model.jcf7180004080606.4, evm.model.jcf7180004082846.3, evm.model.jcf7180004097175.1, evm.model.jcf7180004097367.3, evm.model.jcf7180004097906.3, evm.model.jcf7180004098492.2, evm.model.jcf7180004098534.2, evm.model.jcf7180004107971.22, evm.model.jcf7180004108138.3, evm.model.jcf7180004109266.1, evm.model.jcf7180004111394.3, evm.mode…
GO:0022857	MF	e	transmembrane transporter activity	30/408	2463/141683	6.39206e-11	2	30	1.90419e-07	evm.model.jcf7180004012829.6, evm.model.jcf7180004039603.2, evm.model.jcf7180004080606.4, evm.model.jcf7180004082846.3, evm.model.jcf7180004097175.1, evm.model.jcf7180004097367.3, evm.model.jcf7180004097906.3, evm.model.jcf7180004098492.2, evm.model.jcf7180004098534.2, evm.model.jcf7180004107971.22, evm.model.jcf7180004108138.3, evm.model.jcf7180004109266.1, evm.model.jcf7180004111394.3, evm.mode…
GO:0016757	MF	e	transferase activity, transferring glycosyl groups	23/408	1449/141683	7.76283e-11	3	23	2.31255e-07	evm.model.jcf7180004013158.9, evm.model.jcf7180004084261.1, evm.model.jcf7180004084295.1, evm.model.jcf7180004086985.3, evm.model.jcf7180004086985.4, evm.model.jcf7180004091103.3, evm.model.jcf7180004100405.1, evm.model.jcf7180004105075.3, evm.model.jcf7180004109810.2, evm.model.jcf7180004109956.1, evm.model.jcf7180004117022.4, evm.model.jcf7180004120665.10, evm.model.jcf7180004121236.14, evm.mod…
GO:0097367	MF	e	carbohydrate derivative binding	52/408	6775/141683	1.89277e-10	2	52	5.63856e-07	evm.model.jcf7180004012116.1, evm.model.jcf7180004012829.6, evm.model.jcf7180004014010.1, evm.model.jcf7180004081050.5, evm.model.jcf7180004081275.1, evm.model.jcf7180004081275.2, evm.model.jcf7180004082224.1, evm.model.jcf7180004088796.1, evm.model.jcf7180004088796.2, evm.model.jcf7180004097175.1, evm.model.jcf7180004098143.3, evm.model.jcf7180004098469.4, evm.model.jcf7180004098492.2, evm.model…
GO:0032553	MF	e	ribonucleotide binding	51/408	6715/141683	4.127e-10	5	51	1.22943e-06	evm.model.jcf7180004012116.1, evm.model.jcf7180004012829.6, evm.model.jcf7180004014010.1, evm.model.jcf7180004081050.5, evm.model.jcf7180004081275.1, evm.model.jcf7180004081275.2, evm.model.jcf7180004082224.1, evm.model.jcf7180004088796.1, evm.model.jcf7180004088796.2, evm.model.jcf7180004097175.1, evm.model.jcf7180004098143.3, evm.model.jcf7180004098469.4, evm.model.jcf7180004098492.2, evm.model…
GO:0032555	MF	e	purine ribonucleotide binding	50/408	6651/141683	8.75643e-10	6	50	2.60854e-06	evm.model.jcf7180004012116.1, evm.model.jcf7180004012829.6, evm.model.jcf7180004014010.1, evm.model.jcf7180004081050.5, evm.model.jcf7180004081275.1, evm.model.jcf7180004081275.2, evm.model.jcf7180004082224.1, evm.model.jcf7180004088796.1, evm.model.jcf7180004088796.2, evm.model.jcf7180004097175.1, evm.model.jcf7180004098143.3, evm.model.jcf7180004098469.4, evm.model.jcf7180004098492.2, evm.model…
GO:0017076	MF	e	purine nucleotide binding	50/408	6667/141683	9.48e-10	5	50	2.82409e-06	evm.model.jcf7180004012116.1, evm.model.jcf7180004012829.6, evm.model.jcf7180004014010.1, evm.model.jcf7180004081050.5, evm.model.jcf7180004081275.1, evm.model.jcf7180004081275.2, evm.model.jcf7180004082224.1, evm.model.jcf7180004088796.1, evm.model.jcf7180004088796.2, evm.model.jcf7180004097175.1, evm.model.jcf7180004098143.3, evm.model.jcf7180004098469.4, evm.model.jcf7180004098492.2, evm.model…
GO:0016627	MF	e	oxidoreductase activity, acting on the CH-CH group of donors	9/408	156/141683	1.02348e-09	3	9	3.04894e-06	evm.model.jcf7180004014013.2, evm.model.jcf7180004089193.1, evm.model.jcf7180004091030.1, evm.model.jcf7180004095598.1, evm.model.jcf7180004095598.8, evm.model.jcf7180004117010.2, evm.model.jcf7180004131469.1, evm.model.jcf7180004138455.3, evm.model.jcf7180004141604.1
GO:0035639	MF	e	purine ribonucleoside triphosphate binding	49/408	6558/141683	1.60047e-09	4	49	4.76779e-06	evm.model.jcf7180004012116.1, evm.model.jcf7180004012829.6, evm.model.jcf7180004014010.1, evm.model.jcf7180004081050.5, evm.model.jcf7180004081275.1, evm.model.jcf7180004081275.2, evm.model.jcf7180004082224.1, evm.model.jcf7180004088796.1, evm.model.jcf7180004088796.2, evm.model.jcf7180004097175.1, evm.model.jcf7180004098143.3, evm.model.jcf7180004098469.4, evm.model.jcf7180004098492.2, evm.model…
GO:0032559	MF	e	adenyl ribonucleotide binding	47/408	6235/141683	2.70649e-09	7	47	8.06263e-06	evm.model.jcf7180004012116.1, evm.model.jcf7180004012829.6, evm.model.jcf7180004081050.5, evm.model.jcf7180004081275.1, evm.model.jcf7180004081275.2, evm.model.jcf7180004082224.1, evm.model.jcf7180004088796.1, evm.model.jcf7180004088796.2, evm.model.jcf7180004097175.1, evm.model.jcf7180004098143.3, evm.model.jcf7180004098469.4, evm.model.jcf7180004098492.2, evm.model.jcf7180004098856.13, evm.mode…
GO:0030554	MF	e	adenyl nucleotide binding	47/408	6248/141683	2.88732e-09	6	47	8.60132e-06	evm.model.jcf7180004012116.1, evm.model.jcf7180004012829.6, evm.model.jcf7180004081050.5, evm.model.jcf7180004081275.1, evm.model.jcf7180004081275.2, evm.model.jcf7180004082224.1, evm.model.jcf7180004088796.1, evm.model.jcf7180004088796.2, evm.model.jcf7180004097175.1, evm.model.jcf7180004098143.3, evm.model.jcf7180004098469.4, evm.model.jcf7180004098492.2, evm.model.jcf7180004098856.13, evm.mode…
GO:0005524	MF	e	ATP binding	46/408	6141/141683	4.91066e-09	8	46	1.46289e-05	evm.model.jcf7180004012116.1, evm.model.jcf7180004012829.6, evm.model.jcf7180004081050.5, evm.model.jcf7180004081275.1, evm.model.jcf7180004081275.2, evm.model.jcf7180004082224.1, evm.model.jcf7180004088796.1, evm.model.jcf7180004088796.2, evm.model.jcf7180004097175.1, evm.model.jcf7180004098143.3, evm.model.jcf7180004098469.4, evm.model.jcf7180004098492.2, evm.model.jcf7180004098856.13, evm.mode…
GO:0098772	MF	e	molecular function regulator	36/408	4181/141683	8.4665e-09	1	36	2.52217e-05	evm.model.jcf7180004080958.2, evm.model.jcf7180004081050.4, evm.model.jcf7180004084234.2, evm.model.jcf7180004087719.1, evm.model.jcf7180004091945.5, evm.model.jcf7180004095806.2, evm.model.jcf7180004097167.4, evm.model.jcf7180004097244.3, evm.model.jcf7180004097682.2, evm.model.jcf7180004098335.2, evm.model.jcf7180004101657.1, evm.model.jcf7180004107844.9, evm.model.jcf7180004107895.1, evm.model…
GO:0140110	MF	e	transcription regulator activity	30/408	3397/141683	9.05514e-08	2	30	0.000269753	evm.model.jcf7180004080958.2, evm.model.jcf7180004081050.4, evm.model.jcf7180004084234.2, evm.model.jcf7180004095806.2, evm.model.jcf7180004097167.4, evm.model.jcf7180004097244.3, evm.model.jcf7180004097682.2, evm.model.jcf7180004098335.2, evm.model.jcf7180004107844.9, evm.model.jcf7180004107895.1, evm.model.jcf7180004109891.1, evm.model.jcf7180004116510.1, evm.model.jcf7180004117754.6, evm.model…
GO:0003700	MF	e	DNA-binding transcription factor activity	29/408	3238/141683	1.11739e-07	3	29	0.000332871	evm.model.jcf7180004080958.2, evm.model.jcf7180004081050.4, evm.model.jcf7180004084234.2, evm.model.jcf7180004095806.2, evm.model.jcf7180004097167.4, evm.model.jcf7180004097244.3, evm.model.jcf7180004097682.2, evm.model.jcf7180004098335.2, evm.model.jcf7180004107844.9, evm.model.jcf7180004107895.1, evm.model.jcf7180004109891.1, evm.model.jcf7180004116510.1, evm.model.jcf7180004117754.6, evm.model…
GO:0016628	MF	e	oxidoreductase activity, acting on the CH-CH group of donors, NAD or NADP as acceptor	6/408	83/141683	1.72039e-07	4	6	0.000512505	evm.model.jcf7180004014013.2, evm.model.jcf7180004091030.1, evm.model.jcf7180004095598.1, evm.model.jcf7180004095598.8, evm.model.jcf7180004138455.3, evm.model.jcf7180004141604.1
GO:0030170	MF	e	pyridoxal phosphate binding	7/408	178/141683	1.01861e-06	5	7	0.00303445	evm.model.jcf7180004010375.1, evm.model.jcf7180004108017.6, evm.model.jcf7180004112776.3, evm.model.jcf7180004120578.13, evm.model.jcf7180004131081.1, evm.model.jcf7180004137439.2, evm.model.jcf7180004139778.20
GO:0070279	MF	e	vitamin B6 binding	7/408	178/141683	1.01861e-06	4	7	0.00303445	evm.model.jcf7180004010375.1, evm.model.jcf7180004108017.6, evm.model.jcf7180004112776.3, evm.model.jcf7180004120578.13, evm.model.jcf7180004131081.1, evm.model.jcf7180004137439.2, evm.model.jcf7180004139778.20
GO:0022804	MF	e	active transmembrane transporter activity	17/408	1413/141683	1.10227e-06	3	17	0.00328365	evm.model.jcf7180004012829.6, evm.model.jcf7180004082846.3, evm.model.jcf7180004097175.1, evm.model.jcf7180004097367.3, evm.model.jcf7180004098492.2, evm.model.jcf7180004107971.22, evm.model.jcf7180004108138.3, evm.model.jcf7180004109266.1, evm.model.jcf7180004115969.6, evm.model.jcf7180004116262.14, evm.model.jcf7180004117167.1, evm.model.jcf7180004117678.4, evm.model.jcf7180004119678.2, evm.mod…
GO:0003677	MF	e	DNA binding	34/408	4705/141683	1.22968e-06	4	34	0.0036632	evm.model.jcf7180004080299.2, evm.model.jcf7180004080958.2, evm.model.jcf7180004081050.4, evm.model.jcf7180004084234.2, evm.model.jcf7180004084341.3, evm.model.jcf7180004095806.2, evm.model.jcf7180004097167.4, evm.model.jcf7180004097244.3, evm.model.jcf7180004097682.2, evm.model.jcf7180004098335.2, evm.model.jcf7180004107844.9, evm.model.jcf7180004107895.1, evm.model.jcf7180004109891.1, evm.model…
GO:0043169	MF	e	cation binding	46/408	7411/141683	1.70753e-06	3	46	0.00508674	evm.model.jcf7180004008000.1, evm.model.jcf7180004024326.4, evm.model.jcf7180004024865.2, evm.model.jcf7180004084234.2, evm.model.jcf7180004086868.2, evm.model.jcf7180004086868.3, evm.model.jcf7180004086868.4, evm.model.jcf7180004091429.2, evm.model.jcf7180004092014.1, evm.model.jcf7180004093057.1, evm.model.jcf7180004094548.3, evm.model.jcf7180004094996.3, evm.model.jcf7180004097175.1, evm.model…
GO:0060089	MF	e	molecular transducer activity	12/408	739/141683	2.15343e-06	1	12	0.00641505	evm.model.jcf7180004081050.5, evm.model.jcf7180004081275.2, evm.model.jcf7180004097865.1, evm.model.jcf7180004098143.3, evm.model.jcf7180004098856.13, evm.model.jcf7180004107564.3, evm.model.jcf7180004128171.3, evm.model.jcf7180004135793.2, evm.model.jcf7180004135938.5, evm.model.jcf7180004137302.1, evm.model.jcf7180004141171.8, evm.model.jcf7180004142646.4
GO:0015318	MF	e	inorganic molecular entity transmembrane transporter activity	18/408	1661/141683	2.30597e-06	3	18	0.00686947	evm.model.jcf7180004039603.2, evm.model.jcf7180004080606.4, evm.model.jcf7180004082846.3, evm.model.jcf7180004097175.1, evm.model.jcf7180004098534.2, evm.model.jcf7180004108138.3, evm.model.jcf7180004109266.1, evm.model.jcf7180004111394.3, evm.model.jcf7180004112821.1, evm.model.jcf7180004115969.6, evm.model.jcf7180004116402.3, evm.model.jcf7180004116866.1, evm.model.jcf7180004117167.1, evm.model…
GO:0004497	MF	e	monooxygenase activity	10/408	499/141683	2.43337e-06	3	10	0.00724901	evm.model.jcf7180004085115.2, evm.model.jcf7180004118900.1, evm.model.jcf7180004127641.1, evm.model.jcf7180004127641.6, evm.model.jcf7180004133188.1, evm.model.jcf7180004134104.25, evm.model.jcf7180004134104.26, evm.model.jcf7180004134190.2, evm.model.jcf7180004134190.5, evm.model.jcf7180004134247.1
GO:0015399	MF	e	primary active transmembrane transporter activity	10/408	502/141683	2.56551e-06	4	10	0.00764264	evm.model.jcf7180004012829.6, evm.model.jcf7180004097175.1, evm.model.jcf7180004097367.3, evm.model.jcf7180004098492.2, evm.model.jcf7180004107971.22, evm.model.jcf7180004115969.6, evm.model.jcf7180004116262.14, evm.model.jcf7180004119678.2, evm.model.jcf7180004130220.1, evm.model.jcf7180004130220.2
GO:0016787	MF	e	hydrolase activity	46/408	7630/141683	2.67514e-06	2	46	0.00796925	evm.model.jcf7180004014010.1, evm.model.jcf7180004015966.1, evm.model.jcf7180004019409.2, evm.model.jcf7180004080189.2, evm.model.jcf7180004081994.3, evm.model.jcf7180004082489.1, evm.model.jcf7180004083234.28, evm.model.jcf7180004084341.3, evm.model.jcf7180004085523.4, evm.model.jcf7180004086868.3, evm.model.jcf7180004086868.4, evm.model.jcf7180004087719.1, evm.model.jcf7180004090896.1, evm.mode…
GO:0046872	MF	e	metal ion binding	45/408	7347/141683	2.75609e-06	4	45	0.00821039	evm.model.jcf7180004008000.1, evm.model.jcf7180004024326.4, evm.model.jcf7180004024865.2, evm.model.jcf7180004084234.2, evm.model.jcf7180004086868.2, evm.model.jcf7180004086868.3, evm.model.jcf7180004086868.4, evm.model.jcf7180004091429.2, evm.model.jcf7180004092014.1, evm.model.jcf7180004093057.1, evm.model.jcf7180004094548.3, evm.model.jcf7180004094996.3, evm.model.jcf7180004097175.1, evm.model…
GO:0015075	MF	e	ion transmembrane transporter activity	18/408	1714/141683	3.54635e-06	3	18	0.0105646	evm.model.jcf7180004039603.2, evm.model.jcf7180004080606.4, evm.model.jcf7180004082846.3, evm.model.jcf7180004097175.1, evm.model.jcf7180004098534.2, evm.model.jcf7180004108138.3, evm.model.jcf7180004109266.1, evm.model.jcf7180004111394.3, evm.model.jcf7180004112821.1, evm.model.jcf7180004115969.6, evm.model.jcf7180004116402.3, evm.model.jcf7180004116866.1, evm.model.jcf7180004117167.1, evm.model…
GO:0033729	MF	e	anthocyanidin reductase activity	3/408	11/141683	3.84474e-06	5	3	0.0114535	evm.model.jcf7180004014013.2, evm.model.jcf7180004091030.1, evm.model.jcf7180004138455.3
GO:0038023	MF	e	signaling receptor activity	11/408	671/141683	5.20992e-06	2	11	0.0155203	evm.model.jcf7180004081050.5, evm.model.jcf7180004081275.2, evm.model.jcf7180004097865.1, evm.model.jcf7180004098143.3, evm.model.jcf7180004098856.13, evm.model.jcf7180004107564.3, evm.model.jcf7180004128171.3, evm.model.jcf7180004135793.2, evm.model.jcf7180004135938.5, evm.model.jcf7180004137302.1, evm.model.jcf7180004142646.4
GO:0004675	MF	e	transmembrane receptor protein serine/threonine kinase activity	9/408	434/141683	5.89684e-06	7	9	0.0175667	evm.model.jcf7180004081050.5, evm.model.jcf7180004081275.2, evm.model.jcf7180004097865.1, evm.model.jcf7180004098143.3, evm.model.jcf7180004107564.3, evm.model.jcf7180004128171.3, evm.model.jcf7180004135793.2, evm.model.jcf7180004137302.1, evm.model.jcf7180004142646.4
GO:0050062	MF	e	long-chain-fatty-acyl-CoA reductase activity	3/408	13/141683	6.63571e-06	5	3	0.0197678	evm.model.jcf7180004089193.1, evm.model.jcf7180004117010.2, evm.model.jcf7180004131469.1
GO:0020037	MF	e	heme binding	11/408	689/141683	6.67291e-06	4	11	0.0198786	evm.model.jcf7180004091429.2, evm.model.jcf7180004092014.1, evm.model.jcf7180004098581.2, evm.model.jcf7180004102496.2, evm.model.jcf7180004118900.1, evm.model.jcf7180004127641.1, evm.model.jcf7180004127641.6, evm.model.jcf7180004133188.1, evm.model.jcf7180004134247.1, evm.model.jcf7180004140598.3, evm.model.jcf7180004143944.1
GO:0003676	MF	e	nucleic acid binding	43/408	7206/141683	7.61167e-06	3	43	0.0226752	evm.model.jcf7180004015966.1, evm.model.jcf7180004080299.2, evm.model.jcf7180004080958.2, evm.model.jcf7180004081050.4, evm.model.jcf7180004084234.2, evm.model.jcf7180004084341.3, evm.model.jcf7180004090896.1, evm.model.jcf7180004095806.2, evm.model.jcf7180004097167.4, evm.model.jcf7180004097244.3, evm.model.jcf7180004097682.2, evm.model.jcf7180004098335.2, evm.model.jcf7180004107844.9, evm.model…
GO:0004648	MF	e	O-phospho-L-serine:2-oxoglutarate aminotransferase activity	2/408	2/141683	8.27222e-06	5	2	0.0246429	evm.model.jcf7180004010375.1, evm.model.jcf7180004120578.13
GO:0015271	MF	e	outward rectifier potassium channel activity	3/408	15/141683	1.05117e-05	10	3	0.0313142	evm.model.jcf7180004116866.1, evm.model.jcf7180004124085.8, evm.model.jcf7180004124085.9
GO:0102965	MF	e	alcohol-forming fatty acyl-CoA reductase activity	3/408	16/141683	1.29097e-05	5	3	0.0384581	evm.model.jcf7180004089193.1, evm.model.jcf7180004117010.2, evm.model.jcf7180004131469.1
GO:0080019	MF	e	fatty-acyl-CoA reductase (alcohol-forming) activity	3/408	16/141683	1.29097e-05	5	3	0.0384581	evm.model.jcf7180004089193.1, evm.model.jcf7180004117010.2, evm.model.jcf7180004131469.1
GO:0019842	MF	e	vitamin binding	7/408	265/141683	1.38668e-05	3	7	0.0413093	evm.model.jcf7180004010375.1, evm.model.jcf7180004108017.6, evm.model.jcf7180004112776.3, evm.model.jcf7180004120578.13, evm.model.jcf7180004131081.1, evm.model.jcf7180004137439.2, evm.model.jcf7180004139778.20
GO:0046906	MF	e	tetrapyrrole binding	11/408	747/141683	1.40931e-05	3	11	0.0419834	evm.model.jcf7180004091429.2, evm.model.jcf7180004092014.1, evm.model.jcf7180004098581.2, evm.model.jcf7180004102496.2, evm.model.jcf7180004118900.1, evm.model.jcf7180004127641.1, evm.model.jcf7180004127641.6, evm.model.jcf7180004133188.1, evm.model.jcf7180004134247.1, evm.model.jcf7180004140598.3, evm.model.jcf7180004143944.1
GO:0140096	MF	e	catalytic activity, acting on a protein	43/408	7323/141683	1.43076e-05	2	43	0.0426223	evm.model.jcf7180004012116.1, evm.model.jcf7180004080189.2, evm.model.jcf7180004080299.2, evm.model.jcf7180004081050.5, evm.model.jcf7180004081275.2, evm.model.jcf7180004082224.1, evm.model.jcf7180004083234.28, evm.model.jcf7180004089062.3, evm.model.jcf7180004095734.4, evm.model.jcf7180004097865.1, evm.model.jcf7180004098143.3, evm.model.jcf7180004098469.4, evm.model.jcf7180004098856.13, evm.mod…
GO:0008375	MF	e	acetylglucosaminyltransferase activity	5/408	105/141683	1.4727e-05	5	5	0.0438716	evm.model.jcf7180004084261.1, evm.model.jcf7180004109810.2, evm.model.jcf7180004124793.1, evm.model.jcf7180004134617.2, evm.model.jcf7180004139618.1
GO:0008150	BP	e	biological_process	288/408	40544/141683	5.93364e-69	0	288	3.32106e-65	evm.model.jcf7180004008000.1, evm.model.jcf7180004008018.18, evm.model.jcf7180004010375.1, evm.model.jcf7180004011078.8, evm.model.jcf7180004012116.1, evm.model.jcf7180004012829.6, evm.model.jcf7180004013158.9, evm.model.jcf7180004014010.1, evm.model.jcf7180004014013.2, evm.model.jcf7180004015966.1, evm.model.jcf7180004024865.2, evm.model.jcf7180004025756.1, evm.model.jcf7180004039603.2, evm.mode…
GO:0009987	BP	e	cellular process	200/408	25300/141683	8.23205e-47	1	200	4.60748e-43	evm.model.jcf7180004008000.1, evm.model.jcf7180004010375.1, evm.model.jcf7180004012116.1, evm.model.jcf7180004012829.6, evm.model.jcf7180004013158.9, evm.model.jcf7180004014010.1, evm.model.jcf7180004015966.1, evm.model.jcf7180004025756.1, evm.model.jcf7180004039603.2, evm.model.jcf7180004080189.2, evm.model.jcf7180004080299.2, evm.model.jcf7180004080486.2, evm.model.jcf7180004080606.4, evm.model…
GO:0008152	BP	e	metabolic process	159/408	19701/141683	4.42395e-36	1	159	2.47609e-32	evm.model.jcf7180004008000.1, evm.model.jcf7180004010375.1, evm.model.jcf7180004011078.8, evm.model.jcf7180004012116.1, evm.model.jcf7180004013158.9, evm.model.jcf7180004014013.2, evm.model.jcf7180004015966.1, evm.model.jcf7180004024865.2, evm.model.jcf7180004025756.1, evm.model.jcf7180004080189.2, evm.model.jcf7180004080299.2, evm.model.jcf7180004080486.2, evm.model.jcf7180004080606.4, evm.model…
GO:0065007	BP	e	biological regulation	103/408	11409/141683	9.777e-26	1	103	5.47219e-22	evm.model.jcf7180004008018.18, evm.model.jcf7180004012116.1, evm.model.jcf7180004012829.6, evm.model.jcf7180004014013.2, evm.model.jcf7180004080189.2, evm.model.jcf7180004080299.2, evm.model.jcf7180004080473.4, evm.model.jcf7180004080958.2, evm.model.jcf7180004081050.4, evm.model.jcf7180004081050.5, evm.model.jcf7180004081275.2, evm.model.jcf7180004081994.3, evm.model.jcf7180004084234.2, evm.mode…
GO:0050896	BP	e	response to stimulus	107/408	12289/141683	1.47704e-25	1	107	8.26701e-22	evm.model.jcf7180004010375.1, evm.model.jcf7180004011078.8, evm.model.jcf7180004013158.9, evm.model.jcf7180004014010.1, evm.model.jcf7180004080473.4, evm.model.jcf7180004080606.4, evm.model.jcf7180004081275.2, evm.model.jcf7180004082489.1, evm.model.jcf7180004082846.3, evm.model.jcf7180004084234.2, evm.model.jcf7180004084341.3, evm.model.jcf7180004085523.4, evm.model.jcf7180004086463.1, evm.model…
GO:0044237	BP	e	cellular metabolic process	127/408	16743/141683	2.69848e-25	2	127	1.51034e-21	evm.model.jcf7180004008000.1, evm.model.jcf7180004010375.1, evm.model.jcf7180004012116.1, evm.model.jcf7180004013158.9, evm.model.jcf7180004015966.1, evm.model.jcf7180004025756.1, evm.model.jcf7180004080299.2, evm.model.jcf7180004080486.2, evm.model.jcf7180004080606.4, evm.model.jcf7180004081050.5, evm.model.jcf7180004081275.1, evm.model.jcf7180004081275.2, evm.model.jcf7180004082224.1, evm.model…
GO:0071704	BP	e	organic substance metabolic process	130/408	17515/141683	4.20514e-25	2	130	2.35362e-21	evm.model.jcf7180004008000.1, evm.model.jcf7180004010375.1, evm.model.jcf7180004012116.1, evm.model.jcf7180004013158.9, evm.model.jcf7180004014013.2, evm.model.jcf7180004015966.1, evm.model.jcf7180004080189.2, evm.model.jcf7180004080299.2, evm.model.jcf7180004080486.2, evm.model.jcf7180004080606.4, evm.model.jcf7180004081050.5, evm.model.jcf7180004081275.1, evm.model.jcf7180004081275.2, evm.model…
GO:0050789	BP	e	regulation of biological process	91/408	10423/141683	1.31514e-21	2	91	7.36082e-18	evm.model.jcf7180004008018.18, evm.model.jcf7180004012116.1, evm.model.jcf7180004014013.2, evm.model.jcf7180004080189.2, evm.model.jcf7180004080299.2, evm.model.jcf7180004080473.4, evm.model.jcf7180004080958.2, evm.model.jcf7180004081050.4, evm.model.jcf7180004081050.5, evm.model.jcf7180004081275.2, evm.model.jcf7180004084234.2, evm.model.jcf7180004086985.3, evm.model.jcf7180004089062.3, evm.mode…
GO:0050794	BP	e	regulation of cellular process	78/408	9192/141683	9.27937e-18	3	78	5.19366e-14	evm.model.jcf7180004008018.18, evm.model.jcf7180004012116.1, evm.model.jcf7180004080189.2, evm.model.jcf7180004080299.2, evm.model.jcf7180004080473.4, evm.model.jcf7180004080958.2, evm.model.jcf7180004081050.4, evm.model.jcf7180004081050.5, evm.model.jcf7180004084234.2, evm.model.jcf7180004089062.3, evm.model.jcf7180004091945.5, evm.model.jcf7180004092014.1, evm.model.jcf7180004095806.2, evm.mode…
GO:0006950	BP	e	response to stress	75/408	8627/141683	1.21679e-17	2	75	6.8104e-14	evm.model.jcf7180004011078.8, evm.model.jcf7180004013158.9, evm.model.jcf7180004081275.2, evm.model.jcf7180004082489.1, evm.model.jcf7180004082846.3, evm.model.jcf7180004084341.3, evm.model.jcf7180004085523.4, evm.model.jcf7180004086985.4, evm.model.jcf7180004089062.3, evm.model.jcf7180004089193.1, evm.model.jcf7180004090643.3, evm.model.jcf7180004091429.2, evm.model.jcf7180004091945.5, evm.model…
GO:0055114	BP	e	oxidation-reduction process	41/408	2757/141683	2.12387e-17	2	41	1.18873e-13	evm.model.jcf7180004011078.8, evm.model.jcf7180004014013.2, evm.model.jcf7180004024865.2, evm.model.jcf7180004089193.1, evm.model.jcf7180004091030.1, evm.model.jcf7180004091429.2, evm.model.jcf7180004092014.1, evm.model.jcf7180004095598.1, evm.model.jcf7180004095598.8, evm.model.jcf7180004097434.1, evm.model.jcf7180004098581.2, evm.model.jcf7180004102496.2, evm.model.jcf7180004112795.5, evm.model…
GO:0044238	BP	e	primary metabolic process	106/408	15862/141683	1.03135e-16	2	106	5.77246e-13	evm.model.jcf7180004008000.1, evm.model.jcf7180004010375.1, evm.model.jcf7180004012116.1, evm.model.jcf7180004013158.9, evm.model.jcf7180004015966.1, evm.model.jcf7180004080189.2, evm.model.jcf7180004080486.2, evm.model.jcf7180004081050.5, evm.model.jcf7180004081275.1, evm.model.jcf7180004081275.2, evm.model.jcf7180004082224.1, evm.model.jcf7180004082489.1, evm.model.jcf7180004084341.3, evm.model…
GO:0009058	BP	e	biosynthetic process	52/408	5260/141683	1.65171e-14	2	52	9.24462e-11	evm.model.jcf7180004010375.1, evm.model.jcf7180004014013.2, evm.model.jcf7180004025756.1, evm.model.jcf7180004080299.2, evm.model.jcf7180004080486.2, evm.model.jcf7180004081275.1, evm.model.jcf7180004085115.2, evm.model.jcf7180004089193.1, evm.model.jcf7180004091030.1, evm.model.jcf7180004092101.2, evm.model.jcf7180004092951.2, evm.model.jcf7180004095598.1, evm.model.jcf7180004095598.8, evm.model…
GO:0006807	BP	e	nitrogen compound metabolic process	90/408	13499/141683	6.44899e-14	2	90	3.6095e-10	evm.model.jcf7180004008000.1, evm.model.jcf7180004010375.1, evm.model.jcf7180004012116.1, evm.model.jcf7180004013158.9, evm.model.jcf7180004015966.1, evm.model.jcf7180004080189.2, evm.model.jcf7180004080486.2, evm.model.jcf7180004080606.4, evm.model.jcf7180004081050.5, evm.model.jcf7180004081275.1, evm.model.jcf7180004081275.2, evm.model.jcf7180004082224.1, evm.model.jcf7180004082489.1, evm.model…
GO:0044281	BP	e	small molecule metabolic process	39/408	3228/141683	9.76589e-14	2	39	5.46597e-10	evm.model.jcf7180004010375.1, evm.model.jcf7180004013158.9, evm.model.jcf7180004080486.2, evm.model.jcf7180004080606.4, evm.model.jcf7180004081275.1, evm.model.jcf7180004082489.1, evm.model.jcf7180004086985.3, evm.model.jcf7180004086985.4, evm.model.jcf7180004089193.1, evm.model.jcf7180004092101.2, evm.model.jcf7180004094548.3, evm.model.jcf7180004095734.4, evm.model.jcf7180004096712.1, evm.model…
GO:1901576	BP	e	organic substance biosynthetic process	49/408	5000/141683	1.39643e-13	3	49	7.81581e-10	evm.model.jcf7180004010375.1, evm.model.jcf7180004014013.2, evm.model.jcf7180004080299.2, evm.model.jcf7180004080486.2, evm.model.jcf7180004081275.1, evm.model.jcf7180004085115.2, evm.model.jcf7180004089193.1, evm.model.jcf7180004091030.1, evm.model.jcf7180004092101.2, evm.model.jcf7180004092951.2, evm.model.jcf7180004095598.1, evm.model.jcf7180004095598.8, evm.model.jcf7180004096712.1, evm.model…
GO:0044249	BP	e	cellular biosynthetic process	45/408	4729/141683	3.99763e-12	3	45	2.23748e-08	evm.model.jcf7180004010375.1, evm.model.jcf7180004025756.1, evm.model.jcf7180004080299.2, evm.model.jcf7180004080486.2, evm.model.jcf7180004081275.1, evm.model.jcf7180004085115.2, evm.model.jcf7180004089193.1, evm.model.jcf7180004092101.2, evm.model.jcf7180004092951.2, evm.model.jcf7180004095598.1, evm.model.jcf7180004095598.8, evm.model.jcf7180004096712.1, evm.model.jcf7180004098335.2, evm.model…
GO:0051179	BP	e	localization	45/408	5011/141683	2.65141e-11	1	45	1.484e-07	evm.model.jcf7180004012829.6, evm.model.jcf7180004014010.1, evm.model.jcf7180004039603.2, evm.model.jcf7180004080606.4, evm.model.jcf7180004082846.3, evm.model.jcf7180004091945.5, evm.model.jcf7180004093057.1, evm.model.jcf7180004097367.3, evm.model.jcf7180004097906.3, evm.model.jcf7180004098492.2, evm.model.jcf7180004098534.2, evm.model.jcf7180004107971.22, evm.model.jcf7180004108138.3, evm.mode…
GO:0007165	BP	e	signal transduction	36/408	3378/141683	3.05248e-11	4	36	1.70847e-07	evm.model.jcf7180004012116.1, evm.model.jcf7180004080189.2, evm.model.jcf7180004081050.5, evm.model.jcf7180004097244.3, evm.model.jcf7180004098492.2, evm.model.jcf7180004098856.13, evm.model.jcf7180004107844.9, evm.model.jcf7180004107895.1, evm.model.jcf7180004108346.1, evm.model.jcf7180004108944.3, evm.model.jcf7180004109266.1, evm.model.jcf7180004109891.1, evm.model.jcf7180004113657.1, evm.mode…
GO:1901564	BP	e	organonitrogen compound metabolic process	71/408	10545/141683	3.34203e-11	3	71	1.87053e-07	evm.model.jcf7180004010375.1, evm.model.jcf7180004012116.1, evm.model.jcf7180004080189.2, evm.model.jcf7180004080486.2, evm.model.jcf7180004081050.5, evm.model.jcf7180004081275.1, evm.model.jcf7180004081275.2, evm.model.jcf7180004082224.1, evm.model.jcf7180004082489.1, evm.model.jcf7180004086985.3, evm.model.jcf7180004086985.4, evm.model.jcf7180004089062.3, evm.model.jcf7180004089193.1, evm.model…
GO:0019748	BP	e	secondary metabolic process	18/408	799/141683	3.7473e-11	2	18	2.09736e-07	evm.model.jcf7180004088796.1, evm.model.jcf7180004088796.2, evm.model.jcf7180004089193.1, evm.model.jcf7180004092101.2, evm.model.jcf7180004095598.1, evm.model.jcf7180004095598.8, evm.model.jcf7180004097434.1, evm.model.jcf7180004101959.1, evm.model.jcf7180004113452.1, evm.model.jcf7180004117010.2, evm.model.jcf7180004120458.2, evm.model.jcf7180004125306.2, evm.model.jcf7180004125985.1, evm.model…
GO:0032502	BP	e	developmental process	52/408	6581/141683	6.8319e-11	1	52	3.82382e-07	evm.model.jcf7180004013158.9, evm.model.jcf7180004014010.1, evm.model.jcf7180004080299.2, evm.model.jcf7180004080958.2, evm.model.jcf7180004081275.1, evm.model.jcf7180004081275.2, evm.model.jcf7180004083506.1, evm.model.jcf7180004086985.4, evm.model.jcf7180004088796.1, evm.model.jcf7180004088796.2, evm.model.jcf7180004089193.1, evm.model.jcf7180004091429.2, evm.model.jcf7180004094548.3, evm.model…
GO:0009628	BP	e	response to abiotic stimulus	43/408	4803/141683	8.3323e-11	2	43	4.66359e-07	evm.model.jcf7180004011078.8, evm.model.jcf7180004013158.9, evm.model.jcf7180004080473.4, evm.model.jcf7180004082846.3, evm.model.jcf7180004084234.2, evm.model.jcf7180004086985.4, evm.model.jcf7180004088796.1, evm.model.jcf7180004088796.2, evm.model.jcf7180004089062.3, evm.model.jcf7180004089193.1, evm.model.jcf7180004090643.3, evm.model.jcf7180004092014.1, evm.model.jcf7180004092101.2, evm.model…
GO:0006810	BP	e	transport	42/408	4652/141683	1.08948e-10	3	42	6.09783e-07	evm.model.jcf7180004012829.6, evm.model.jcf7180004039603.2, evm.model.jcf7180004080606.4, evm.model.jcf7180004082846.3, evm.model.jcf7180004091945.5, evm.model.jcf7180004093057.1, evm.model.jcf7180004097367.3, evm.model.jcf7180004097906.3, evm.model.jcf7180004098492.2, evm.model.jcf7180004107971.22, evm.model.jcf7180004108138.3, evm.model.jcf7180004108944.3, evm.model.jcf7180004109266.1, evm.mode…
GO:0051234	BP	e	establishment of localization	42/408	4719/141683	1.67465e-10	2	42	9.37301e-07	evm.model.jcf7180004012829.6, evm.model.jcf7180004039603.2, evm.model.jcf7180004080606.4, evm.model.jcf7180004082846.3, evm.model.jcf7180004091945.5, evm.model.jcf7180004093057.1, evm.model.jcf7180004097367.3, evm.model.jcf7180004097906.3, evm.model.jcf7180004098492.2, evm.model.jcf7180004107971.22, evm.model.jcf7180004108138.3, evm.model.jcf7180004108944.3, evm.model.jcf7180004109266.1, evm.mode…
GO:0042221	BP	e	response to chemical	45/408	5349/141683	2.11813e-10	2	45	1.18552e-06	evm.model.jcf7180004010375.1, evm.model.jcf7180004080606.4, evm.model.jcf7180004082489.1, evm.model.jcf7180004082846.3, evm.model.jcf7180004086463.1, evm.model.jcf7180004086985.4, evm.model.jcf7180004089062.3, evm.model.jcf7180004092014.1, evm.model.jcf7180004097244.3, evm.model.jcf7180004098143.3, evm.model.jcf7180004098492.2, evm.model.jcf7180004107844.9, evm.model.jcf7180004108994.2, evm.model…
GO:0065008	BP	e	regulation of biological quality	27/408	2158/141683	3.32449e-10	2	27	1.86072e-06	evm.model.jcf7180004012829.6, evm.model.jcf7180004081275.2, evm.model.jcf7180004086985.4, evm.model.jcf7180004092014.1, evm.model.jcf7180004094996.3, evm.model.jcf7180004097175.1, evm.model.jcf7180004098492.2, evm.model.jcf7180004098534.2, evm.model.jcf7180004108138.3, evm.model.jcf7180004109266.1, evm.model.jcf7180004112821.3, evm.model.jcf7180004113657.1, evm.model.jcf7180004116866.1, evm.model…
GO:0006811	BP	e	ion transport	22/408	1470/141683	5.95574e-10	4	22	3.33343e-06	evm.model.jcf7180004039603.2, evm.model.jcf7180004080606.4, evm.model.jcf7180004091945.5, evm.model.jcf7180004093057.1, evm.model.jcf7180004108138.3, evm.model.jcf7180004111394.3, evm.model.jcf7180004112821.1, evm.model.jcf7180004112821.3, evm.model.jcf7180004115969.6, evm.model.jcf7180004116262.14, evm.model.jcf7180004116402.3, evm.model.jcf7180004116866.1, evm.model.jcf7180004117167.1, evm.mode…
GO:0071705	BP	e	nitrogen compound transport	26/408	2069/141683	6.49798e-10	4	26	3.63692e-06	evm.model.jcf7180004039603.2, evm.model.jcf7180004080606.4, evm.model.jcf7180004091945.5, evm.model.jcf7180004097367.3, evm.model.jcf7180004097906.3, evm.model.jcf7180004107971.22, evm.model.jcf7180004108944.3, evm.model.jcf7180004110299.4, evm.model.jcf7180004112554.4, evm.model.jcf7180004112821.1, evm.model.jcf7180004112821.3, evm.model.jcf7180004116402.3, evm.model.jcf7180004117167.1, evm.mode…
GO:0006725	BP	e	cellular aromatic compound metabolic process	42/408	5049/141683	1.23306e-09	3	42	6.90145e-06	evm.model.jcf7180004008000.1, evm.model.jcf7180004013158.9, evm.model.jcf7180004015966.1, evm.model.jcf7180004025756.1, evm.model.jcf7180004081275.1, evm.model.jcf7180004082489.1, evm.model.jcf7180004084341.3, evm.model.jcf7180004086868.2, evm.model.jcf7180004086985.3, evm.model.jcf7180004086985.4, evm.model.jcf7180004088796.1, evm.model.jcf7180004088796.2, evm.model.jcf7180004089193.1, evm.model…
GO:1901360	BP	e	organic cyclic compound metabolic process	43/408	5259/141683	1.28657e-09	3	43	7.20095e-06	evm.model.jcf7180004008000.1, evm.model.jcf7180004013158.9, evm.model.jcf7180004015966.1, evm.model.jcf7180004081275.1, evm.model.jcf7180004082489.1, evm.model.jcf7180004084341.3, evm.model.jcf7180004086868.2, evm.model.jcf7180004086985.3, evm.model.jcf7180004086985.4, evm.model.jcf7180004088796.1, evm.model.jcf7180004088796.2, evm.model.jcf7180004089193.1, evm.model.jcf7180004090896.1, evm.model…
GO:0009056	BP	e	catabolic process	33/408	3373/141683	1.74533e-09	2	33	9.76863e-06	evm.model.jcf7180004082489.1, evm.model.jcf7180004087719.1, evm.model.jcf7180004091429.2, evm.model.jcf7180004092014.1, evm.model.jcf7180004094548.3, evm.model.jcf7180004095734.4, evm.model.jcf7180004097286.2, evm.model.jcf7180004101959.1, evm.model.jcf7180004102496.2, evm.model.jcf7180004107850.2, evm.model.jcf7180004108994.2, evm.model.jcf7180004111873.5, evm.model.jcf7180004113452.1, evm.model…
GO:0055085	BP	e	transmembrane transport	23/408	1812/141683	5.32617e-09	4	23	2.98106e-05	evm.model.jcf7180004012829.6, evm.model.jcf7180004039603.2, evm.model.jcf7180004080606.4, evm.model.jcf7180004082846.3, evm.model.jcf7180004097367.3, evm.model.jcf7180004098492.2, evm.model.jcf7180004109266.1, evm.model.jcf7180004112821.1, evm.model.jcf7180004112821.3, evm.model.jcf7180004115969.6, evm.model.jcf7180004116262.14, evm.model.jcf7180004116402.3, evm.model.jcf7180004116866.1, evm.mode…
GO:0071702	BP	e	organic substance transport	27/408	2511/141683	8.08483e-09	4	27	4.52508e-05	evm.model.jcf7180004039603.2, evm.model.jcf7180004082846.3, evm.model.jcf7180004091945.5, evm.model.jcf7180004097367.3, evm.model.jcf7180004097906.3, evm.model.jcf7180004107971.22, evm.model.jcf7180004108138.3, evm.model.jcf7180004108944.3, evm.model.jcf7180004110299.4, evm.model.jcf7180004112554.4, evm.model.jcf7180004112821.1, evm.model.jcf7180004112821.3, evm.model.jcf7180004116262.14, evm.mod…
GO:0043436	BP	e	oxoacid metabolic process	25/408	2188/141683	9.07746e-09	4	25	5.08065e-05	evm.model.jcf7180004010375.1, evm.model.jcf7180004080486.2, evm.model.jcf7180004080606.4, evm.model.jcf7180004081275.1, evm.model.jcf7180004086985.3, evm.model.jcf7180004086985.4, evm.model.jcf7180004092101.2, evm.model.jcf7180004095734.4, evm.model.jcf7180004108994.2, evm.model.jcf7180004120578.13, evm.model.jcf7180004128719.1, evm.model.jcf7180004130175.1, evm.model.jcf7180004130220.1, evm.mode…
GO:0006082	BP	e	organic acid metabolic process	25/408	2192/141683	9.40511e-09	3	25	5.26404e-05	evm.model.jcf7180004010375.1, evm.model.jcf7180004080486.2, evm.model.jcf7180004080606.4, evm.model.jcf7180004081275.1, evm.model.jcf7180004086985.3, evm.model.jcf7180004086985.4, evm.model.jcf7180004092101.2, evm.model.jcf7180004095734.4, evm.model.jcf7180004108994.2, evm.model.jcf7180004120578.13, evm.model.jcf7180004128719.1, evm.model.jcf7180004130175.1, evm.model.jcf7180004130220.1, evm.mode…
GO:0042592	BP	e	homeostatic process	18/408	1169/141683	1.43285e-08	3	18	8.01966e-05	evm.model.jcf7180004081275.2, evm.model.jcf7180004092014.1, evm.model.jcf7180004094996.3, evm.model.jcf7180004097175.1, evm.model.jcf7180004098534.2, evm.model.jcf7180004108138.3, evm.model.jcf7180004112821.3, evm.model.jcf7180004113657.1, evm.model.jcf7180004116866.1, evm.model.jcf7180004117605.7, evm.model.jcf7180004122849.7, evm.model.jcf7180004124085.8, evm.model.jcf7180004124085.9, evm.model…
GO:0009698	BP	e	phenylpropanoid metabolic process	12/408	465/141683	1.58918e-08	4	12	8.89465e-05	evm.model.jcf7180004088796.1, evm.model.jcf7180004088796.2, evm.model.jcf7180004089193.1, evm.model.jcf7180004092101.2, evm.model.jcf7180004095598.1, evm.model.jcf7180004095598.8, evm.model.jcf7180004113452.1, evm.model.jcf7180004117010.2, evm.model.jcf7180004120458.2, evm.model.jcf7180004131469.1, evm.model.jcf7180004138720.13, evm.model.jcf7180004138801.4
GO:1901700	BP	e	response to oxygen-containing compound	31/408	3327/141683	1.66925e-08	3	31	9.34281e-05	evm.model.jcf7180004080606.4, evm.model.jcf7180004082489.1, evm.model.jcf7180004082846.3, evm.model.jcf7180004086463.1, evm.model.jcf7180004086985.4, evm.model.jcf7180004089062.3, evm.model.jcf7180004092014.1, evm.model.jcf7180004098143.3, evm.model.jcf7180004107844.9, evm.model.jcf7180004113657.1, evm.model.jcf7180004116262.14, evm.model.jcf7180004116866.1, evm.model.jcf7180004119678.2, evm.mode…
GO:0006820	BP	e	anion transport	14/408	684/141683	1.86443e-08	5	14	0.000104352	evm.model.jcf7180004039603.2, evm.model.jcf7180004080606.4, evm.model.jcf7180004091945.5, evm.model.jcf7180004108138.3, evm.model.jcf7180004112821.1, evm.model.jcf7180004112821.3, evm.model.jcf7180004116262.14, evm.model.jcf7180004116402.3, evm.model.jcf7180004117167.1, evm.model.jcf7180004119678.2, evm.model.jcf7180004130220.1, evm.model.jcf7180004130220.2, evm.model.jcf7180004135041.3, evm.mode…
GO:0043170	BP	e	macromolecule metabolic process	71/408	12356/141683	2.87156e-08	3	71	0.000160721	evm.model.jcf7180004008000.1, evm.model.jcf7180004012116.1, evm.model.jcf7180004015966.1, evm.model.jcf7180004080189.2, evm.model.jcf7180004080299.2, evm.model.jcf7180004081050.5, evm.model.jcf7180004081275.1, evm.model.jcf7180004081275.2, evm.model.jcf7180004082224.1, evm.model.jcf7180004084341.3, evm.model.jcf7180004086868.2, evm.model.jcf7180004087719.1, evm.model.jcf7180004089062.3, evm.model…
GO:0009605	BP	e	response to external stimulus	38/408	4869/141683	4.14426e-08	2	38	0.000231954	evm.model.jcf7180004014010.1, evm.model.jcf7180004086985.4, evm.model.jcf7180004091429.2, evm.model.jcf7180004091945.5, evm.model.jcf7180004092014.1, evm.model.jcf7180004094548.3, evm.model.jcf7180004097434.1, evm.model.jcf7180004098143.3, evm.model.jcf7180004098492.2, evm.model.jcf7180004098600.9, evm.model.jcf7180004108507.3, evm.model.jcf7180004108994.2, evm.model.jcf7180004109801.9, evm.model…
GO:0006952	BP	e	defense response	35/408	4300/141683	5.38234e-08	3	35	0.000301249	evm.model.jcf7180004081275.2, evm.model.jcf7180004085523.4, evm.model.jcf7180004091429.2, evm.model.jcf7180004097434.1, evm.model.jcf7180004098143.3, evm.model.jcf7180004107564.2, evm.model.jcf7180004107564.3, evm.model.jcf7180004107850.2, evm.model.jcf7180004108507.3, evm.model.jcf7180004108994.2, evm.model.jcf7180004109801.9, evm.model.jcf7180004116262.14, evm.model.jcf7180004116510.1, evm.mode…
GO:0009889	BP	e	regulation of biosynthetic process	37/408	4783/141683	7.84815e-08	4	37	0.000439261	evm.model.jcf7180004014013.2, evm.model.jcf7180004080473.4, evm.model.jcf7180004080958.2, evm.model.jcf7180004081050.4, evm.model.jcf7180004084234.2, evm.model.jcf7180004091030.1, evm.model.jcf7180004095806.2, evm.model.jcf7180004097167.4, evm.model.jcf7180004097244.3, evm.model.jcf7180004097682.2, evm.model.jcf7180004107844.9, evm.model.jcf7180004107895.1, evm.model.jcf7180004109891.1, evm.model…
GO:0051716	BP	e	cellular response to stimulus	25/408	2511/141683	1.24157e-07	2	25	0.000694905	evm.model.jcf7180004080606.4, evm.model.jcf7180004084341.3, evm.model.jcf7180004086985.4, evm.model.jcf7180004091945.5, evm.model.jcf7180004092014.1, evm.model.jcf7180004098335.2, evm.model.jcf7180004112776.3, evm.model.jcf7180004119303.1, evm.model.jcf7180004122849.7, evm.model.jcf7180004123020.5, evm.model.jcf7180004123584.3, evm.model.jcf7180004126250.1, evm.model.jcf7180004128173.4, evm.model…
GO:0019752	BP	e	carboxylic acid metabolic process	22/408	1991/141683	1.25995e-07	5	22	0.000705193	evm.model.jcf7180004010375.1, evm.model.jcf7180004080486.2, evm.model.jcf7180004081275.1, evm.model.jcf7180004086985.3, evm.model.jcf7180004086985.4, evm.model.jcf7180004092101.2, evm.model.jcf7180004095734.4, evm.model.jcf7180004108994.2, evm.model.jcf7180004120578.13, evm.model.jcf7180004128719.1, evm.model.jcf7180004130175.1, evm.model.jcf7180004130220.1, evm.model.jcf7180004130220.2, evm.mode…
GO:0050801	BP	e	ion homeostasis	12/408	568/141683	1.38134e-07	5	12	0.000773135	evm.model.jcf7180004094996.3, evm.model.jcf7180004097175.1, evm.model.jcf7180004098534.2, evm.model.jcf7180004108138.3, evm.model.jcf7180004112821.3, evm.model.jcf7180004116866.1, evm.model.jcf7180004124085.8, evm.model.jcf7180004124085.9, evm.model.jcf7180004126153.1, evm.model.jcf7180004135015.1, evm.model.jcf7180004135041.3, evm.model.jcf7180004135625.3
GO:0006970	BP	e	response to osmotic stress	20/408	1676/141683	1.42414e-07	3	20	0.000797091	evm.model.jcf7180004011078.8, evm.model.jcf7180004013158.9, evm.model.jcf7180004082846.3, evm.model.jcf7180004086985.4, evm.model.jcf7180004089193.1, evm.model.jcf7180004090643.3, evm.model.jcf7180004092101.2, evm.model.jcf7180004094996.3, evm.model.jcf7180004097789.6, evm.model.jcf7180004109801.9, evm.model.jcf7180004113657.1, evm.model.jcf7180004117010.2, evm.model.jcf7180004120665.10, evm.mode…
GO:0050793	BP	e	regulation of developmental process	20/408	1682/141683	1.5065e-07	3	20	0.00084319	evm.model.jcf7180004081275.2, evm.model.jcf7180004086985.3, evm.model.jcf7180004089062.3, evm.model.jcf7180004108346.1, evm.model.jcf7180004108994.2, evm.model.jcf7180004122212.9, evm.model.jcf7180004126153.1, evm.model.jcf7180004129425.19, evm.model.jcf7180004129794.10, evm.model.jcf7180004130220.1, evm.model.jcf7180004130220.2, evm.model.jcf7180004133001.4, evm.model.jcf7180004134184.3, evm.mod…
GO:0032879	BP	e	regulation of localization	10/408	367/141683	1.52447e-07	3	10	0.000853245	evm.model.jcf7180004008018.18, evm.model.jcf7180004091945.5, evm.model.jcf7180004094996.3, evm.model.jcf7180004116866.1, evm.model.jcf7180004124085.8, evm.model.jcf7180004124085.9, evm.model.jcf7180004132579.1, evm.model.jcf7180004135625.3, evm.model.jcf7180004140249.7, evm.model.jcf7180004140618.2
GO:0010033	BP	e	response to organic substance	31/408	3696/141683	1.68306e-07	3	31	0.000942009	evm.model.jcf7180004010375.1, evm.model.jcf7180004082489.1, evm.model.jcf7180004082846.3, evm.model.jcf7180004086463.1, evm.model.jcf7180004086985.4, evm.model.jcf7180004089062.3, evm.model.jcf7180004097244.3, evm.model.jcf7180004098143.3, evm.model.jcf7180004098492.2, evm.model.jcf7180004107844.9, evm.model.jcf7180004108994.2, evm.model.jcf7180004109266.1, evm.model.jcf7180004113657.1, evm.model…
GO:0009755	BP	e	hormone-mediated signaling pathway	20/408	1723/141683	2.19724e-07	5	20	0.00122979	evm.model.jcf7180004097244.3, evm.model.jcf7180004098492.2, evm.model.jcf7180004098856.13, evm.model.jcf7180004107844.9, evm.model.jcf7180004107895.1, evm.model.jcf7180004108346.1, evm.model.jcf7180004109266.1, evm.model.jcf7180004109891.1, evm.model.jcf7180004113657.1, evm.model.jcf7180004116510.1, evm.model.jcf7180004117754.6, evm.model.jcf7180004127267.15, evm.model.jcf7180004129425.19, evm.mo…
GO:0044283	BP	e	small molecule biosynthetic process	18/408	1434/141683	2.91234e-07	3	18	0.00163004	evm.model.jcf7180004010375.1, evm.model.jcf7180004080486.2, evm.model.jcf7180004092101.2, evm.model.jcf7180004096712.1, evm.model.jcf7180004120578.13, evm.model.jcf7180004127908.10, evm.model.jcf7180004127908.11, evm.model.jcf7180004130175.1, evm.model.jcf7180004130220.1, evm.model.jcf7180004130220.2, evm.model.jcf7180004131081.1, evm.model.jcf7180004133457.10, evm.model.jcf7180004135625.3, evm.m…
GO:0009725	BP	e	response to hormone	25/408	2648/141683	3.29544e-07	4	25	0.00184446	evm.model.jcf7180004010375.1, evm.model.jcf7180004082489.1, evm.model.jcf7180004082846.3, evm.model.jcf7180004086463.1, evm.model.jcf7180004086985.4, evm.model.jcf7180004089062.3, evm.model.jcf7180004097244.3, evm.model.jcf7180004098492.2, evm.model.jcf7180004108994.2, evm.model.jcf7180004109266.1, evm.model.jcf7180004113657.1, evm.model.jcf7180004116262.14, evm.model.jcf7180004116866.1, evm.mode…
GO:0009719	BP	e	response to endogenous stimulus	25/408	2702/141683	4.75094e-07	2	25	0.0026591	evm.model.jcf7180004010375.1, evm.model.jcf7180004082489.1, evm.model.jcf7180004082846.3, evm.model.jcf7180004086463.1, evm.model.jcf7180004086985.4, evm.model.jcf7180004089062.3, evm.model.jcf7180004097244.3, evm.model.jcf7180004098492.2, evm.model.jcf7180004108994.2, evm.model.jcf7180004109266.1, evm.model.jcf7180004113657.1, evm.model.jcf7180004116262.14, evm.model.jcf7180004116866.1, evm.mode…
GO:0034641	BP	e	cellular nitrogen compound metabolic process	38/408	5289/141683	5.02988e-07	3	38	0.00281522	evm.model.jcf7180004008000.1, evm.model.jcf7180004013158.9, evm.model.jcf7180004015966.1, evm.model.jcf7180004081275.1, evm.model.jcf7180004082489.1, evm.model.jcf7180004084341.3, evm.model.jcf7180004086868.2, evm.model.jcf7180004086985.4, evm.model.jcf7180004089193.1, evm.model.jcf7180004090896.1, evm.model.jcf7180004092951.2, evm.model.jcf7180004095734.4, evm.model.jcf7180004097317.1, evm.model…
GO:0009651	BP	e	response to salt stress	18/408	1502/141683	5.64489e-07	4	18	0.00315945	evm.model.jcf7180004011078.8, evm.model.jcf7180004013158.9, evm.model.jcf7180004082846.3, evm.model.jcf7180004086985.4, evm.model.jcf7180004089193.1, evm.model.jcf7180004090643.3, evm.model.jcf7180004094996.3, evm.model.jcf7180004097789.6, evm.model.jcf7180004109801.9, evm.model.jcf7180004113657.1, evm.model.jcf7180004117010.2, evm.model.jcf7180004121236.14, evm.model.jcf7180004123584.3, evm.mode…
GO:0006793	BP	e	phosphorus metabolic process	38/408	5440/141683	7.55253e-07	3	38	0.00422715	evm.model.jcf7180004012116.1, evm.model.jcf7180004013158.9, evm.model.jcf7180004081050.5, evm.model.jcf7180004081275.2, evm.model.jcf7180004082224.1, evm.model.jcf7180004082846.3, evm.model.jcf7180004086868.3, evm.model.jcf7180004086868.4, evm.model.jcf7180004089193.1, evm.model.jcf7180004097865.1, evm.model.jcf7180004098143.3, evm.model.jcf7180004098469.4, evm.model.jcf7180004107564.2, evm.model…
GO:0022603	BP	e	regulation of anatomical structure morphogenesis	9/408	343/141683	8.72257e-07	4	9	0.00488203	evm.model.jcf7180004089062.3, evm.model.jcf7180004108346.1, evm.model.jcf7180004122212.9, evm.model.jcf7180004126153.1, evm.model.jcf7180004133001.4, evm.model.jcf7180004134190.2, evm.model.jcf7180004134190.5, evm.model.jcf7180004139714.1, evm.model.jcf7180004142694.5
GO:0044248	BP	e	cellular catabolic process	23/408	2432/141683	9.50376e-07	3	23	0.00531925	evm.model.jcf7180004082489.1, evm.model.jcf7180004091429.2, evm.model.jcf7180004092014.1, evm.model.jcf7180004095734.4, evm.model.jcf7180004101959.1, evm.model.jcf7180004102496.2, evm.model.jcf7180004107850.2, evm.model.jcf7180004108994.2, evm.model.jcf7180004111873.5, evm.model.jcf7180004113452.1, evm.model.jcf7180004117082.3, evm.model.jcf7180004129265.3, evm.model.jcf7180004130220.1, evm.model…
GO:0031326	BP	e	regulation of cellular biosynthetic process	34/408	4678/141683	1.08429e-06	5	34	0.00606879	evm.model.jcf7180004080473.4, evm.model.jcf7180004080958.2, evm.model.jcf7180004081050.4, evm.model.jcf7180004084234.2, evm.model.jcf7180004095806.2, evm.model.jcf7180004097167.4, evm.model.jcf7180004097244.3, evm.model.jcf7180004097682.2, evm.model.jcf7180004107844.9, evm.model.jcf7180004107895.1, evm.model.jcf7180004109891.1, evm.model.jcf7180004112795.5, evm.model.jcf7180004116510.1, evm.model…
GO:0051094	BP	e	positive regulation of developmental process	9/408	353/141683	1.10494e-06	4	9	0.00618436	evm.model.jcf7180004086985.3, evm.model.jcf7180004108994.2, evm.model.jcf7180004126153.1, evm.model.jcf7180004130220.1, evm.model.jcf7180004130220.2, evm.model.jcf7180004133001.4, evm.model.jcf7180004134184.3, evm.model.jcf7180004136493.7, evm.model.jcf7180004139714.1
GO:0048878	BP	e	chemical homeostasis	13/408	825/141683	1.13485e-06	4	13	0.00635174	evm.model.jcf7180004094996.3, evm.model.jcf7180004097175.1, evm.model.jcf7180004098534.2, evm.model.jcf7180004108138.3, evm.model.jcf7180004112821.3, evm.model.jcf7180004116866.1, evm.model.jcf7180004117605.7, evm.model.jcf7180004124085.8, evm.model.jcf7180004124085.9, evm.model.jcf7180004126153.1, evm.model.jcf7180004135015.1, evm.model.jcf7180004135041.3, evm.model.jcf7180004135625.3
GO:0019222	BP	e	regulation of metabolic process	41/408	6211/141683	1.17104e-06	3	41	0.00655433	evm.model.jcf7180004014013.2, evm.model.jcf7180004080473.4, evm.model.jcf7180004080958.2, evm.model.jcf7180004081050.4, evm.model.jcf7180004084234.2, evm.model.jcf7180004091030.1, evm.model.jcf7180004095806.2, evm.model.jcf7180004097167.4, evm.model.jcf7180004097244.3, evm.model.jcf7180004097682.2, evm.model.jcf7180004107844.9, evm.model.jcf7180004107895.1, evm.model.jcf7180004109891.1, evm.model…
GO:1901575	BP	e	organic substance catabolic process	25/408	2845/141683	1.19342e-06	3	25	0.00667958	evm.model.jcf7180004082489.1, evm.model.jcf7180004087719.1, evm.model.jcf7180004094548.3, evm.model.jcf7180004095734.4, evm.model.jcf7180004097286.2, evm.model.jcf7180004107850.2, evm.model.jcf7180004108994.2, evm.model.jcf7180004111873.5, evm.model.jcf7180004113452.1, evm.model.jcf7180004117082.3, evm.model.jcf7180004119241.2, evm.model.jcf7180004123584.3, evm.model.jcf7180004129265.3, evm.model…
GO:0080090	BP	e	regulation of primary metabolic process	37/408	5327/141683	1.19516e-06	4	37	0.00668929	evm.model.jcf7180004014013.2, evm.model.jcf7180004080473.4, evm.model.jcf7180004080958.2, evm.model.jcf7180004084234.2, evm.model.jcf7180004091030.1, evm.model.jcf7180004095806.2, evm.model.jcf7180004097167.4, evm.model.jcf7180004097244.3, evm.model.jcf7180004097682.2, evm.model.jcf7180004107844.9, evm.model.jcf7180004107895.1, evm.model.jcf7180004109891.1, evm.model.jcf7180004116510.1, evm.model…
GO:0009699	BP	e	phenylpropanoid biosynthetic process	9/408	363/141683	1.3894e-06	5	9	0.00777645	evm.model.jcf7180004089193.1, evm.model.jcf7180004092101.2, evm.model.jcf7180004095598.1, evm.model.jcf7180004095598.8, evm.model.jcf7180004113452.1, evm.model.jcf7180004117010.2, evm.model.jcf7180004120458.2, evm.model.jcf7180004131469.1, evm.model.jcf7180004138720.13
GO:0035556	BP	e	intracellular signal transduction	15/408	1133/141683	1.48905e-06	5	15	0.0083342	evm.model.jcf7180004012116.1, evm.model.jcf7180004080189.2, evm.model.jcf7180004098856.13, evm.model.jcf7180004107844.9, evm.model.jcf7180004108346.1, evm.model.jcf7180004108944.3, evm.model.jcf7180004109891.1, evm.model.jcf7180004117754.6, evm.model.jcf7180004127267.15, evm.model.jcf7180004127553.8, evm.model.jcf7180004129425.19, evm.model.jcf7180004135625.3, evm.model.jcf7180004137584.1, evm.mo…
GO:1901135	BP	e	carbohydrate derivative metabolic process	15/408	1141/141683	1.62195e-06	3	15	0.00907808	evm.model.jcf7180004013158.9, evm.model.jcf7180004082489.1, evm.model.jcf7180004089193.1, evm.model.jcf7180004094548.3, evm.model.jcf7180004095734.4, evm.model.jcf7180004117010.2, evm.model.jcf7180004121236.14, evm.model.jcf7180004123584.3, evm.model.jcf7180004124793.1, evm.model.jcf7180004128755.4, evm.model.jcf7180004131469.1, evm.model.jcf7180004134247.1, evm.model.jcf7180004141616.2, evm.mode…
GO:0003006	BP	e	developmental process involved in reproduction	25/408	2918/141683	1.86272e-06	2	25	0.0104257	evm.model.jcf7180004081275.1, evm.model.jcf7180004081275.2, evm.model.jcf7180004083506.1, evm.model.jcf7180004089193.1, evm.model.jcf7180004091429.2, evm.model.jcf7180004094548.3, evm.model.jcf7180004095806.2, evm.model.jcf7180004098335.2, evm.model.jcf7180004098492.2, evm.model.jcf7180004107895.1, evm.model.jcf7180004108994.2, evm.model.jcf7180004109891.1, evm.model.jcf7180004117010.2, evm.model…
GO:0006355	BP	e	regulation of transcription, DNA-templated	30/408	4015/141683	2.76419e-06	9	30	0.0154711	evm.model.jcf7180004080473.4, evm.model.jcf7180004080958.2, evm.model.jcf7180004084234.2, evm.model.jcf7180004095806.2, evm.model.jcf7180004097167.4, evm.model.jcf7180004097244.3, evm.model.jcf7180004097682.2, evm.model.jcf7180004107844.9, evm.model.jcf7180004107895.1, evm.model.jcf7180004109891.1, evm.model.jcf7180004116510.1, evm.model.jcf7180004117754.6, evm.model.jcf7180004118269.1, evm.model…
GO:1903506	BP	e	regulation of nucleic acid-templated transcription	30/408	4019/141683	2.81867e-06	8	30	0.0157761	evm.model.jcf7180004080473.4, evm.model.jcf7180004080958.2, evm.model.jcf7180004084234.2, evm.model.jcf7180004095806.2, evm.model.jcf7180004097167.4, evm.model.jcf7180004097244.3, evm.model.jcf7180004097682.2, evm.model.jcf7180004107844.9, evm.model.jcf7180004107895.1, evm.model.jcf7180004109891.1, evm.model.jcf7180004116510.1, evm.model.jcf7180004117754.6, evm.model.jcf7180004118269.1, evm.model…
GO:2001141	BP	e	regulation of RNA biosynthetic process	30/408	4019/141683	2.81867e-06	7	30	0.0157761	evm.model.jcf7180004080473.4, evm.model.jcf7180004080958.2, evm.model.jcf7180004084234.2, evm.model.jcf7180004095806.2, evm.model.jcf7180004097167.4, evm.model.jcf7180004097244.3, evm.model.jcf7180004097682.2, evm.model.jcf7180004107844.9, evm.model.jcf7180004107895.1, evm.model.jcf7180004109891.1, evm.model.jcf7180004116510.1, evm.model.jcf7180004117754.6, evm.model.jcf7180004118269.1, evm.model…
GO:0010030	BP	e	positive regulation of seed germination	5/408	76/141683	3.01733e-06	8	5	0.016888	evm.model.jcf7180004086985.3, evm.model.jcf7180004108994.2, evm.model.jcf7180004130220.1, evm.model.jcf7180004130220.2, evm.model.jcf7180004136493.7
GO:0006796	BP	e	phosphate-containing compound metabolic process	36/408	5355/141683	3.17482e-06	4	36	0.0177695	evm.model.jcf7180004012116.1, evm.model.jcf7180004081050.5, evm.model.jcf7180004081275.2, evm.model.jcf7180004082224.1, evm.model.jcf7180004082846.3, evm.model.jcf7180004086868.3, evm.model.jcf7180004086868.4, evm.model.jcf7180004089193.1, evm.model.jcf7180004097865.1, evm.model.jcf7180004098143.3, evm.model.jcf7180004098469.4, evm.model.jcf7180004107564.2, evm.model.jcf7180004107564.3, evm.model…
GO:0009964	BP	e	negative regulation of flavonoid biosynthetic process	3/408	11/141683	3.84474e-06	6	3	0.021519	evm.model.jcf7180004014013.2, evm.model.jcf7180004091030.1, evm.model.jcf7180004138455.3
GO:0022414	BP	e	reproductive process	28/408	3717/141683	5.14181e-06	1	28	0.0287787	evm.model.jcf7180004014010.1, evm.model.jcf7180004081275.1, evm.model.jcf7180004081275.2, evm.model.jcf7180004083506.1, evm.model.jcf7180004089193.1, evm.model.jcf7180004091429.2, evm.model.jcf7180004094548.3, evm.model.jcf7180004095806.2, evm.model.jcf7180004098335.2, evm.model.jcf7180004098492.2, evm.model.jcf7180004107895.1, evm.model.jcf7180004108994.2, evm.model.jcf7180004109891.1, evm.model…
GO:0015711	BP	e	organic anion transport	9/408	427/141683	5.17737e-06	6	9	0.0289778	evm.model.jcf7180004039603.2, evm.model.jcf7180004108138.3, evm.model.jcf7180004112821.1, evm.model.jcf7180004112821.3, evm.model.jcf7180004116262.14, evm.model.jcf7180004116402.3, evm.model.jcf7180004119678.2, evm.model.jcf7180004130220.1, evm.model.jcf7180004130220.2
GO:0044550	BP	e	secondary metabolite biosynthetic process	9/408	429/141683	5.37481e-06	3	9	0.0300828	evm.model.jcf7180004089193.1, evm.model.jcf7180004092101.2, evm.model.jcf7180004095598.1, evm.model.jcf7180004095598.8, evm.model.jcf7180004113452.1, evm.model.jcf7180004117010.2, evm.model.jcf7180004120458.2, evm.model.jcf7180004131469.1, evm.model.jcf7180004138720.13
GO:0010345	BP	e	suberin biosynthetic process	4/408	40/141683	5.70468e-06	6	4	0.0319291	evm.model.jcf7180004089193.1, evm.model.jcf7180004092101.2, evm.model.jcf7180004117010.2, evm.model.jcf7180004131469.1
GO:0019438	BP	e	aromatic compound biosynthetic process	17/408	1602/141683	5.76697e-06	4	17	0.0322778	evm.model.jcf7180004025756.1, evm.model.jcf7180004089193.1, evm.model.jcf7180004092101.2, evm.model.jcf7180004095598.1, evm.model.jcf7180004095598.8, evm.model.jcf7180004107895.1, evm.model.jcf7180004112795.5, evm.model.jcf7180004113452.1, evm.model.jcf7180004117010.2, evm.model.jcf7180004120458.2, evm.model.jcf7180004123245.14, evm.model.jcf7180004127267.15, evm.model.jcf7180004128755.4, evm.mod…
GO:0033554	BP	e	cellular response to stress	19/408	1963/141683	6.06359e-06	3	19	0.0339379	evm.model.jcf7180004084341.3, evm.model.jcf7180004086985.4, evm.model.jcf7180004091945.5, evm.model.jcf7180004092014.1, evm.model.jcf7180004098335.2, evm.model.jcf7180004119303.1, evm.model.jcf7180004122849.7, evm.model.jcf7180004123020.5, evm.model.jcf7180004123584.3, evm.model.jcf7180004126250.1, evm.model.jcf7180004128173.4, evm.model.jcf7180004131081.1, evm.model.jcf7180004131661.3, evm.model…
GO:0060341	BP	e	regulation of cellular localization	5/408	88/141683	6.21943e-06	4	5	0.0348102	evm.model.jcf7180004008018.18, evm.model.jcf7180004091945.5, evm.model.jcf7180004132579.1, evm.model.jcf7180004135625.3, evm.model.jcf7180004140618.2
GO:0051252	BP	e	regulation of RNA metabolic process	30/408	4190/141683	6.31866e-06	6	30	0.0353655	evm.model.jcf7180004080473.4, evm.model.jcf7180004080958.2, evm.model.jcf7180004084234.2, evm.model.jcf7180004095806.2, evm.model.jcf7180004097167.4, evm.model.jcf7180004097244.3, evm.model.jcf7180004097682.2, evm.model.jcf7180004107844.9, evm.model.jcf7180004107895.1, evm.model.jcf7180004109891.1, evm.model.jcf7180004116510.1, evm.model.jcf7180004117754.6, evm.model.jcf7180004118269.1, evm.model…
GO:0044260	BP	e	cellular macromolecule metabolic process	53/408	9595/141683	6.5508e-06	4	53	0.0366648	evm.model.jcf7180004012116.1, evm.model.jcf7180004080299.2, evm.model.jcf7180004081050.5, evm.model.jcf7180004081275.1, evm.model.jcf7180004081275.2, evm.model.jcf7180004082224.1, evm.model.jcf7180004084341.3, evm.model.jcf7180004089062.3, evm.model.jcf7180004092951.2, evm.model.jcf7180004095734.4, evm.model.jcf7180004097865.1, evm.model.jcf7180004098143.3, evm.model.jcf7180004098335.2, evm.model…
GO:1901615	BP	e	organic hydroxy compound metabolic process	10/408	561/141683	6.776e-06	3	10	0.0379252	evm.model.jcf7180004086985.3, evm.model.jcf7180004096712.1, evm.model.jcf7180004127908.10, evm.model.jcf7180004127908.11, evm.model.jcf7180004135625.3, evm.model.jcf7180004136493.7, evm.model.jcf7180004136549.1, evm.model.jcf7180004138720.13, evm.model.jcf7180004139778.20, evm.model.jcf7180004141604.1
GO:0043603	BP	e	cellular amide metabolic process	14/408	1130/141683	7.00767e-06	4	14	0.0392219	evm.model.jcf7180004081275.1, evm.model.jcf7180004089193.1, evm.model.jcf7180004092951.2, evm.model.jcf7180004095734.4, evm.model.jcf7180004101959.1, evm.model.jcf7180004117010.2, evm.model.jcf7180004123245.14, evm.model.jcf7180004129265.3, evm.model.jcf7180004131469.1, evm.model.jcf7180004134909.5, evm.model.jcf7180004136818.6, evm.model.jcf7180004136925.3, evm.model.jcf7180004138720.13, evm.mod…
GO:0006812	BP	e	cation transport	12/408	831/141683	7.02443e-06	5	12	0.0393158	evm.model.jcf7180004093057.1, evm.model.jcf7180004108138.3, evm.model.jcf7180004111394.3, evm.model.jcf7180004115969.6, evm.model.jcf7180004116262.14, evm.model.jcf7180004116866.1, evm.model.jcf7180004117678.4, evm.model.jcf7180004119678.2, evm.model.jcf7180004124085.8, evm.model.jcf7180004124085.9, evm.model.jcf7180004135041.3, evm.model.jcf7180004135625.3
GO:0006520	BP	e	cellular amino acid metabolic process	12/408	837/141683	7.54544e-06	6	12	0.0422318	evm.model.jcf7180004010375.1, evm.model.jcf7180004080486.2, evm.model.jcf7180004081275.1, evm.model.jcf7180004086985.3, evm.model.jcf7180004095734.4, evm.model.jcf7180004120578.13, evm.model.jcf7180004131081.1, evm.model.jcf7180004136493.7, evm.model.jcf7180004139778.20, evm.model.jcf7180004143236.4, evm.model.jcf7180004143236.5, evm.model.jcf7180004143307.1
