# Supplementary material for: Transcriptome Analysis of Tetraploid and Octoploid Common Reed (Phragmites australis)
Source: Front Plant Sci. 2021 May 5;12:653183. doi: 10.3389/fpls.2021.653183 (PMC8132968; doi:10.3389/fpls.2021.653183)
Supplement: Supplementary Table 2 — Enriched GO terms of DEGs upregulated in octoploids P. australis. [file Table_2.XLSX]

## Sheet: Sheet1
GO	NS	enrichment	name	ratio_in_study	ratio_in_pop	p_uncorrected	depth	study_count	p_bonferroni	study_items
GO:0005575	CC	e	cellular_component	487/732	45900/141683	6.96915e-80	0	487	6.81583e-77	evm.model.jcf7180004007943.1, evm.model.jcf7180004008294.2, evm.model.jcf7180004008632.3, evm.model.jcf7180004008674.1, evm.model.jcf7180004009184.1, evm.model.jcf7180004009703.4, evm.model.jcf7180004009727.2, evm.model.jcf7180004010242.1, evm.model.jcf7180004011078.6, evm.model.jcf7180004011531.2, evm.model.jcf7180004011852.5, evm.model.jcf7180004012402.1, evm.model.jcf7180004013197.1, evm.model…
GO:0110165	CC	e	cellular anatomical entity	478/732	44991/141683	1.75349e-77	1	478	1.71491e-74	evm.model.jcf7180004007943.1, evm.model.jcf7180004008294.2, evm.model.jcf7180004008632.3, evm.model.jcf7180004008674.1, evm.model.jcf7180004009184.1, evm.model.jcf7180004009703.4, evm.model.jcf7180004009727.2, evm.model.jcf7180004010242.1, evm.model.jcf7180004011078.6, evm.model.jcf7180004011531.2, evm.model.jcf7180004012402.1, evm.model.jcf7180004013197.1, evm.model.jcf7180004015844.1, evm.model…
GO:0043231	CC	e	intracellular membrane-bounded organelle	342/732	33284/141683	4.32129e-43	4	342	4.22622e-40	evm.model.jcf7180004007943.1, evm.model.jcf7180004008632.3, evm.model.jcf7180004009184.1, evm.model.jcf7180004009703.4, evm.model.jcf7180004009727.2, evm.model.jcf7180004010242.1, evm.model.jcf7180004011078.6, evm.model.jcf7180004013197.1, evm.model.jcf7180004015844.1, evm.model.jcf7180004016513.2, evm.model.jcf7180004020078.1, evm.model.jcf7180004020637.1, evm.model.jcf7180004024548.6, evm.model…
GO:0043227	CC	e	membrane-bounded organelle	343/732	33454/141683	5.41653e-43	3	343	5.29737e-40	evm.model.jcf7180004007943.1, evm.model.jcf7180004008632.3, evm.model.jcf7180004009184.1, evm.model.jcf7180004009703.4, evm.model.jcf7180004009727.2, evm.model.jcf7180004010242.1, evm.model.jcf7180004011078.6, evm.model.jcf7180004013197.1, evm.model.jcf7180004015844.1, evm.model.jcf7180004016513.2, evm.model.jcf7180004020078.1, evm.model.jcf7180004020637.1, evm.model.jcf7180004024548.6, evm.model…
GO:0043229	CC	e	intracellular organelle	344/732	33841/141683	2.46201e-42	3	344	2.40784e-39	evm.model.jcf7180004007943.1, evm.model.jcf7180004008632.3, evm.model.jcf7180004009184.1, evm.model.jcf7180004009703.4, evm.model.jcf7180004009727.2, evm.model.jcf7180004010242.1, evm.model.jcf7180004011078.6, evm.model.jcf7180004013197.1, evm.model.jcf7180004015844.1, evm.model.jcf7180004016513.2, evm.model.jcf7180004020078.1, evm.model.jcf7180004020637.1, evm.model.jcf7180004024548.6, evm.model…
GO:0043226	CC	e	organelle	344/732	33849/141683	2.54302e-42	2	344	2.48708e-39	evm.model.jcf7180004007943.1, evm.model.jcf7180004008632.3, evm.model.jcf7180004009184.1, evm.model.jcf7180004009703.4, evm.model.jcf7180004009727.2, evm.model.jcf7180004010242.1, evm.model.jcf7180004011078.6, evm.model.jcf7180004013197.1, evm.model.jcf7180004015844.1, evm.model.jcf7180004016513.2, evm.model.jcf7180004020078.1, evm.model.jcf7180004020637.1, evm.model.jcf7180004024548.6, evm.model…
GO:0005634	CC	e	nucleus	190/732	18640/141683	1.74984e-20	5	190	1.71134e-17	evm.model.jcf7180004008632.3, evm.model.jcf7180004009184.1, evm.model.jcf7180004010242.1, evm.model.jcf7180004013197.1, evm.model.jcf7180004016513.2, evm.model.jcf7180004024548.6, evm.model.jcf7180004024865.4, evm.model.jcf7180004037963.3, evm.model.jcf7180004078938.1, evm.model.jcf7180004079836.4, evm.model.jcf7180004079896.14, evm.model.jcf7180004080188.5, evm.model.jcf7180004080291.8, evm.mode…
GO:0016020	CC	e	membrane	154/732	13786/141683	5.51044e-20	2	154	5.38921e-17	evm.model.jcf7180004008294.2, evm.model.jcf7180004009727.2, evm.model.jcf7180004013197.1, evm.model.jcf7180004017565.1, evm.model.jcf7180004020078.1, evm.model.jcf7180004046378.5, evm.model.jcf7180004080188.5, evm.model.jcf7180004081294.2, evm.model.jcf7180004081733.2, evm.model.jcf7180004082647.5, evm.model.jcf7180004083110.1, evm.model.jcf7180004083212.1, evm.model.jcf7180004083982.1, evm.model…
GO:0005886	CC	e	plasma membrane	107/732	8685/141683	1.23511e-16	3	107	1.20793e-13	evm.model.jcf7180004013197.1, evm.model.jcf7180004017565.1, evm.model.jcf7180004081294.2, evm.model.jcf7180004081733.2, evm.model.jcf7180004082647.5, evm.model.jcf7180004083110.1, evm.model.jcf7180004083212.1, evm.model.jcf7180004083982.1, evm.model.jcf7180004084141.2, evm.model.jcf7180004085057.9, evm.model.jcf7180004085326.2, evm.model.jcf7180004086088.8, evm.model.jcf7180004086320.1, evm.model…
GO:0031224	CC	e	intrinsic component of membrane	123/732	10979/141683	6.22514e-16	2	123	6.08818e-13	evm.model.jcf7180004009727.2, evm.model.jcf7180004012402.1, evm.model.jcf7180004017565.1, evm.model.jcf7180004020637.1, evm.model.jcf7180004079836.4, evm.model.jcf7180004080491.1, evm.model.jcf7180004081294.2, evm.model.jcf7180004081349.1, evm.model.jcf7180004081733.2, evm.model.jcf7180004083982.1, evm.model.jcf7180004084141.2, evm.model.jcf7180004085057.9, evm.model.jcf7180004085381.5, evm.model…
GO:0016021	CC	e	integral component of membrane	119/732	10554/141683	1.18143e-15	3	119	1.15544e-12	evm.model.jcf7180004009727.2, evm.model.jcf7180004012402.1, evm.model.jcf7180004017565.1, evm.model.jcf7180004020637.1, evm.model.jcf7180004079836.4, evm.model.jcf7180004080491.1, evm.model.jcf7180004081294.2, evm.model.jcf7180004081349.1, evm.model.jcf7180004081733.2, evm.model.jcf7180004083982.1, evm.model.jcf7180004084141.2, evm.model.jcf7180004085057.9, evm.model.jcf7180004085381.5, evm.model…
GO:0005576	CC	e	extracellular region	71/732	4925/141683	1.84407e-14	2	71	1.8035e-11	evm.model.jcf7180004011531.2, evm.model.jcf7180004013197.1, evm.model.jcf7180004017565.1, evm.model.jcf7180004020078.1, evm.model.jcf7180004081349.1, evm.model.jcf7180004081733.1, evm.model.jcf7180004081733.3, evm.model.jcf7180004082293.1, evm.model.jcf7180004085057.10, evm.model.jcf7180004088948.16, evm.model.jcf7180004089034.1, evm.model.jcf7180004089078.1, evm.model.jcf7180004092382.1, evm.mod…
GO:0009507	CC	e	chloroplast	97/732	8845/141683	3.81989e-12	6	97	3.73586e-09	evm.model.jcf7180004007943.1, evm.model.jcf7180004009703.4, evm.model.jcf7180004009727.2, evm.model.jcf7180004011078.6, evm.model.jcf7180004013197.1, evm.model.jcf7180004015844.1, evm.model.jcf7180004020078.1, evm.model.jcf7180004079887.1, evm.model.jcf7180004080491.1, evm.model.jcf7180004082293.2, evm.model.jcf7180004083040.4, evm.model.jcf7180004083569.1, evm.model.jcf7180004083883.1, evm.model…
GO:0009536	CC	e	plastid	97/732	8939/141683	7.8445e-12	5	97	7.67192e-09	evm.model.jcf7180004007943.1, evm.model.jcf7180004009703.4, evm.model.jcf7180004009727.2, evm.model.jcf7180004011078.6, evm.model.jcf7180004013197.1, evm.model.jcf7180004015844.1, evm.model.jcf7180004020078.1, evm.model.jcf7180004079887.1, evm.model.jcf7180004080491.1, evm.model.jcf7180004082293.2, evm.model.jcf7180004083040.4, evm.model.jcf7180004083569.1, evm.model.jcf7180004083883.1, evm.model…
GO:0005737	CC	e	cytoplasm	97/732	9083/141683	1.98066e-11	2	97	1.93708e-08	evm.model.jcf7180004008294.2, evm.model.jcf7180004008674.1, evm.model.jcf7180004012402.1, evm.model.jcf7180004013197.1, evm.model.jcf7180004015844.1, evm.model.jcf7180004016513.2, evm.model.jcf7180004079896.14, evm.model.jcf7180004080291.8, evm.model.jcf7180004082293.1, evm.model.jcf7180004082543.4, evm.model.jcf7180004082647.5, evm.model.jcf7180004082846.5, evm.model.jcf7180004083212.1, evm.mode…
GO:0000784	CC	e	nuclear chromosome, telomeric region	7/732	44/141683	3.09975e-09	4	7	3.03155e-06	evm.model.jcf7180004107336.3, evm.model.jcf7180004111754.4, evm.model.jcf7180004112526.3, evm.model.jcf7180004127425.1, evm.model.jcf7180004136777.1, evm.model.jcf7180004141616.5, evm.model.jcf7180004143268.10
GO:0030312	CC	e	external encapsulating structure	30/732	1691/141683	9.4101e-09	2	30	9.20308e-06	evm.model.jcf7180004011531.2, evm.model.jcf7180004013197.1, evm.model.jcf7180004020078.1, evm.model.jcf7180004081733.1, evm.model.jcf7180004081733.3, evm.model.jcf7180004083295.1, evm.model.jcf7180004085057.10, evm.model.jcf7180004089034.1, evm.model.jcf7180004097789.7, evm.model.jcf7180004100006.2, evm.model.jcf7180004100093.4, evm.model.jcf7180004108294.1, evm.model.jcf7180004108546.1, evm.mode…
GO:0005618	CC	e	cell wall	30/732	1691/141683	9.4101e-09	3	30	9.20308e-06	evm.model.jcf7180004011531.2, evm.model.jcf7180004013197.1, evm.model.jcf7180004020078.1, evm.model.jcf7180004081733.1, evm.model.jcf7180004081733.3, evm.model.jcf7180004083295.1, evm.model.jcf7180004085057.10, evm.model.jcf7180004089034.1, evm.model.jcf7180004097789.7, evm.model.jcf7180004100006.2, evm.model.jcf7180004100093.4, evm.model.jcf7180004108294.1, evm.model.jcf7180004108546.1, evm.mode…
GO:0098687	CC	e	chromosomal region	10/732	158/141683	1.28256e-08	2	10	1.25435e-05	evm.model.jcf7180004094716.2, evm.model.jcf7180004107336.3, evm.model.jcf7180004111754.4, evm.model.jcf7180004112526.3, evm.model.jcf7180004127425.1, evm.model.jcf7180004133319.3, evm.model.jcf7180004133319.4, evm.model.jcf7180004136777.1, evm.model.jcf7180004141616.5, evm.model.jcf7180004143268.10
GO:0005829	CC	e	cytosol	56/732	4702/141683	1.76215e-08	2	56	1.72338e-05	evm.model.jcf7180004008294.2, evm.model.jcf7180004008632.3, evm.model.jcf7180004009184.1, evm.model.jcf7180004011078.6, evm.model.jcf7180004013197.1, evm.model.jcf7180004016513.2, evm.model.jcf7180004079896.14, evm.model.jcf7180004080188.5, evm.model.jcf7180004080953.3, evm.model.jcf7180004082647.5, evm.model.jcf7180004086644.1, evm.model.jcf7180004088859.2, evm.model.jcf7180004089034.1, evm.mode…
GO:0000781	CC	e	chromosome, telomeric region	7/732	56/141683	1.7779e-08	3	7	1.73878e-05	evm.model.jcf7180004107336.3, evm.model.jcf7180004111754.4, evm.model.jcf7180004112526.3, evm.model.jcf7180004127425.1, evm.model.jcf7180004136777.1, evm.model.jcf7180004141616.5, evm.model.jcf7180004143268.10
GO:0032991	CC	e	protein-containing complex	59/732	5202/141683	3.04255e-08	1	59	2.97562e-05	evm.model.jcf7180004008632.3, evm.model.jcf7180004008674.1, evm.model.jcf7180004024865.4, evm.model.jcf7180004080188.5, evm.model.jcf7180004080291.8, evm.model.jcf7180004081349.1, evm.model.jcf7180004082134.2, evm.model.jcf7180004083295.1, evm.model.jcf7180004083569.1, evm.model.jcf7180004085267.5, evm.model.jcf7180004088948.1, evm.model.jcf7180004090036.1, evm.model.jcf7180004091286.1, evm.model…
GO:0005662	CC	e	DNA replication factor A complex	5/732	30/141683	4.64969e-07	2	5	0.00045474	evm.model.jcf7180004107336.3, evm.model.jcf7180004111754.4, evm.model.jcf7180004112526.3, evm.model.jcf7180004136777.1, evm.model.jcf7180004143268.10
GO:0005774	CC	e	vacuolar membrane	23/732	1417/141683	2.18679e-06	5	23	0.00213868	evm.model.jcf7180004013197.1, evm.model.jcf7180004020078.1, evm.model.jcf7180004086584.1, evm.model.jcf7180004089034.1, evm.model.jcf7180004092974.2, evm.model.jcf7180004093022.2, evm.model.jcf7180004097789.7, evm.model.jcf7180004098748.4, evm.model.jcf7180004109704.9, evm.model.jcf7180004116024.6, evm.model.jcf7180004119264.3, evm.model.jcf7180004127448.2, evm.model.jcf7180004131251.8, evm.model…
GO:0005783	CC	e	endoplasmic reticulum	25/732	1645/141683	2.54601e-06	5	25	0.00249	evm.model.jcf7180004007943.1, evm.model.jcf7180004046378.5, evm.model.jcf7180004079887.1, evm.model.jcf7180004079896.14, evm.model.jcf7180004082543.4, evm.model.jcf7180004086320.1, evm.model.jcf7180004086685.1, evm.model.jcf7180004087767.3, evm.model.jcf7180004100305.5, evm.model.jcf7180004107472.1, evm.model.jcf7180004110670.1, evm.model.jcf7180004116024.6, evm.model.jcf7180004117589.1, evm.mode…
GO:0000943	CC	e	retrotransposon nucleocapsid	34/732	2668/141683	3.05808e-06	2	34	0.00299081	evm.model.jcf7180004078938.1, evm.model.jcf7180004081100.3, evm.model.jcf7180004081733.2, evm.model.jcf7180004086088.8, evm.model.jcf7180004090572.4, evm.model.jcf7180004092297.1, evm.model.jcf7180004092893.5, evm.model.jcf7180004099832.7, evm.model.jcf7180004103976.4, evm.model.jcf7180004111354.3, evm.model.jcf7180004115564.1, evm.model.jcf7180004116632.1, evm.model.jcf7180004117853.5, evm.model…
GO:0031090	CC	e	organelle membrane	43/732	4073/141683	1.7569e-05	3	43	0.0171825	evm.model.jcf7180004013197.1, evm.model.jcf7180004020078.1, evm.model.jcf7180004080188.5, evm.model.jcf7180004086320.1, evm.model.jcf7180004086584.1, evm.model.jcf7180004086685.1, evm.model.jcf7180004089034.1, evm.model.jcf7180004090036.1, evm.model.jcf7180004091972.7, evm.model.jcf7180004092974.2, evm.model.jcf7180004093022.2, evm.model.jcf7180004097789.7, evm.model.jcf7180004098748.4, evm.model…
GO:0098805	CC	e	whole membrane	25/732	1968/141683	4.95346e-05	3	25	0.0484448	evm.model.jcf7180004013197.1, evm.model.jcf7180004020078.1, evm.model.jcf7180004080188.5, evm.model.jcf7180004086584.1, evm.model.jcf7180004089034.1, evm.model.jcf7180004092974.2, evm.model.jcf7180004093022.2, evm.model.jcf7180004097789.7, evm.model.jcf7180004098748.4, evm.model.jcf7180004103104.2, evm.model.jcf7180004109704.9, evm.model.jcf7180004116024.6, evm.model.jcf7180004119264.3, evm.model…
GO:0003674	MF	e	molecular_function	461/732	42394/141683	2.46013e-76	0	461	7.32874e-73	evm.model.jcf7180004007943.1, evm.model.jcf7180004008294.2, evm.model.jcf7180004008632.3, evm.model.jcf7180004008674.1, evm.model.jcf7180004009184.1, evm.model.jcf7180004009703.4, evm.model.jcf7180004009727.2, evm.model.jcf7180004010242.1, evm.model.jcf7180004011078.6, evm.model.jcf7180004011531.2, evm.model.jcf7180004011852.5, evm.model.jcf7180004012402.1, evm.model.jcf7180004013197.1, evm.model…
GO:0005488	MF	e	binding	310/732	24106/141683	1.72978e-58	1	310	5.15301e-55	evm.model.jcf7180004007943.1, evm.model.jcf7180004008294.2, evm.model.jcf7180004008632.3, evm.model.jcf7180004009184.1, evm.model.jcf7180004009703.4, evm.model.jcf7180004010242.1, evm.model.jcf7180004011531.2, evm.model.jcf7180004012402.1, evm.model.jcf7180004013197.1, evm.model.jcf7180004015844.1, evm.model.jcf7180004016513.2, evm.model.jcf7180004017565.1, evm.model.jcf7180004020078.1, evm.model…
GO:1901363	MF	e	heterocyclic compound binding	214/732	15037/141683	5.44623e-44	2	214	1.62243e-40	evm.model.jcf7180004008632.3, evm.model.jcf7180004009184.1, evm.model.jcf7180004011531.2, evm.model.jcf7180004013197.1, evm.model.jcf7180004017565.1, evm.model.jcf7180004037963.3, evm.model.jcf7180004078938.1, evm.model.jcf7180004080291.8, evm.model.jcf7180004080681.2, evm.model.jcf7180004080810.1, evm.model.jcf7180004080953.3, evm.model.jcf7180004081349.1, evm.model.jcf7180004081609.2, evm.model…
GO:0097159	MF	e	organic cyclic compound binding	214/732	15081/141683	8.54716e-44	2	214	2.5462e-40	evm.model.jcf7180004008632.3, evm.model.jcf7180004009184.1, evm.model.jcf7180004011531.2, evm.model.jcf7180004013197.1, evm.model.jcf7180004017565.1, evm.model.jcf7180004037963.3, evm.model.jcf7180004078938.1, evm.model.jcf7180004080291.8, evm.model.jcf7180004080681.2, evm.model.jcf7180004080810.1, evm.model.jcf7180004080953.3, evm.model.jcf7180004081349.1, evm.model.jcf7180004081609.2, evm.model…
GO:0043167	MF	e	ion binding	185/732	13983/141683	3.58977e-33	2	185	1.06939e-29	evm.model.jcf7180004009184.1, evm.model.jcf7180004009703.4, evm.model.jcf7180004011531.2, evm.model.jcf7180004013197.1, evm.model.jcf7180004015844.1, evm.model.jcf7180004017565.1, evm.model.jcf7180004020078.1, evm.model.jcf7180004078938.1, evm.model.jcf7180004079836.4, evm.model.jcf7180004079896.14, evm.model.jcf7180004080188.5, evm.model.jcf7180004080291.8, evm.model.jcf7180004080953.3, evm.mode…
GO:0036094	MF	e	small molecule binding	127/732	8258/141683	4.62151e-28	2	127	1.37675e-24	evm.model.jcf7180004008632.3, evm.model.jcf7180004009184.1, evm.model.jcf7180004013197.1, evm.model.jcf7180004017565.1, evm.model.jcf7180004080291.8, evm.model.jcf7180004080953.3, evm.model.jcf7180004081733.2, evm.model.jcf7180004082134.2, evm.model.jcf7180004082543.4, evm.model.jcf7180004082647.5, evm.model.jcf7180004082846.5, evm.model.jcf7180004083110.1, evm.model.jcf7180004083212.1, evm.model…
GO:0003824	MF	e	catalytic activity	223/732	21027/141683	7.22505e-27	1	223	2.15234e-23	evm.model.jcf7180004008674.1, evm.model.jcf7180004009184.1, evm.model.jcf7180004009703.4, evm.model.jcf7180004011078.6, evm.model.jcf7180004011531.2, evm.model.jcf7180004013197.1, evm.model.jcf7180004015844.1, evm.model.jcf7180004016513.2, evm.model.jcf7180004017565.1, evm.model.jcf7180004020078.1, evm.model.jcf7180004024865.4, evm.model.jcf7180004046378.5, evm.model.jcf7180004079836.4, evm.model…
GO:0000166	MF	e	nucleotide binding	118/732	7527/141683	9.85436e-27	4	118	2.93561e-23	evm.model.jcf7180004008632.3, evm.model.jcf7180004009184.1, evm.model.jcf7180004013197.1, evm.model.jcf7180004017565.1, evm.model.jcf7180004080291.8, evm.model.jcf7180004080953.3, evm.model.jcf7180004081733.2, evm.model.jcf7180004082134.2, evm.model.jcf7180004082543.4, evm.model.jcf7180004082647.5, evm.model.jcf7180004082846.5, evm.model.jcf7180004083110.1, evm.model.jcf7180004083212.1, evm.model…
GO:1901265	MF	e	nucleoside phosphate binding	118/732	7527/141683	9.85436e-27	3	118	2.93561e-23	evm.model.jcf7180004008632.3, evm.model.jcf7180004009184.1, evm.model.jcf7180004013197.1, evm.model.jcf7180004017565.1, evm.model.jcf7180004080291.8, evm.model.jcf7180004080953.3, evm.model.jcf7180004081733.2, evm.model.jcf7180004082134.2, evm.model.jcf7180004082543.4, evm.model.jcf7180004082647.5, evm.model.jcf7180004082846.5, evm.model.jcf7180004083110.1, evm.model.jcf7180004083212.1, evm.model…
GO:0030554	MF	e	adenyl nucleotide binding	106/732	6248/141683	1.23531e-26	6	106	3.68e-23	evm.model.jcf7180004009184.1, evm.model.jcf7180004013197.1, evm.model.jcf7180004017565.1, evm.model.jcf7180004080291.8, evm.model.jcf7180004081733.2, evm.model.jcf7180004082134.2, evm.model.jcf7180004082543.4, evm.model.jcf7180004082647.5, evm.model.jcf7180004082846.5, evm.model.jcf7180004083110.1, evm.model.jcf7180004083212.1, evm.model.jcf7180004083295.1, evm.model.jcf7180004084019.1, evm.model…
GO:0032559	MF	e	adenyl ribonucleotide binding	105/732	6235/141683	3.91716e-26	7	105	1.16692e-22	evm.model.jcf7180004009184.1, evm.model.jcf7180004013197.1, evm.model.jcf7180004017565.1, evm.model.jcf7180004080291.8, evm.model.jcf7180004081733.2, evm.model.jcf7180004082134.2, evm.model.jcf7180004082647.5, evm.model.jcf7180004082846.5, evm.model.jcf7180004083110.1, evm.model.jcf7180004083212.1, evm.model.jcf7180004083295.1, evm.model.jcf7180004084019.1, evm.model.jcf7180004084359.1, evm.model…
GO:0005524	MF	e	ATP binding	104/732	6141/141683	4.52272e-26	8	104	1.34732e-22	evm.model.jcf7180004009184.1, evm.model.jcf7180004013197.1, evm.model.jcf7180004017565.1, evm.model.jcf7180004080291.8, evm.model.jcf7180004081733.2, evm.model.jcf7180004082134.2, evm.model.jcf7180004082647.5, evm.model.jcf7180004082846.5, evm.model.jcf7180004083110.1, evm.model.jcf7180004083212.1, evm.model.jcf7180004083295.1, evm.model.jcf7180004084019.1, evm.model.jcf7180004084359.1, evm.model…
GO:0097367	MF	e	carbohydrate derivative binding	108/732	6775/141683	5.24531e-25	2	108	1.56258e-21	evm.model.jcf7180004009184.1, evm.model.jcf7180004013197.1, evm.model.jcf7180004017565.1, evm.model.jcf7180004080291.8, evm.model.jcf7180004081733.2, evm.model.jcf7180004082134.2, evm.model.jcf7180004082647.5, evm.model.jcf7180004082846.5, evm.model.jcf7180004083110.1, evm.model.jcf7180004083212.1, evm.model.jcf7180004083295.1, evm.model.jcf7180004084019.1, evm.model.jcf7180004084359.1, evm.model…
GO:0017076	MF	e	purine nucleotide binding	107/732	6667/141683	5.31272e-25	5	107	1.58266e-21	evm.model.jcf7180004009184.1, evm.model.jcf7180004013197.1, evm.model.jcf7180004017565.1, evm.model.jcf7180004080291.8, evm.model.jcf7180004081733.2, evm.model.jcf7180004082134.2, evm.model.jcf7180004082543.4, evm.model.jcf7180004082647.5, evm.model.jcf7180004082846.5, evm.model.jcf7180004083110.1, evm.model.jcf7180004083212.1, evm.model.jcf7180004083295.1, evm.model.jcf7180004084019.1, evm.model…
GO:0043168	MF	e	anion binding	116/732	7693/141683	7.07817e-25	3	116	2.10859e-21	evm.model.jcf7180004009184.1, evm.model.jcf7180004013197.1, evm.model.jcf7180004017565.1, evm.model.jcf7180004080188.5, evm.model.jcf7180004080291.8, evm.model.jcf7180004080953.3, evm.model.jcf7180004081733.2, evm.model.jcf7180004082134.2, evm.model.jcf7180004082647.5, evm.model.jcf7180004082846.5, evm.model.jcf7180004083110.1, evm.model.jcf7180004083212.1, evm.model.jcf7180004083295.1, evm.model…
GO:0032555	MF	e	purine ribonucleotide binding	106/732	6651/141683	1.55512e-24	6	106	4.6327e-21	evm.model.jcf7180004009184.1, evm.model.jcf7180004013197.1, evm.model.jcf7180004017565.1, evm.model.jcf7180004080291.8, evm.model.jcf7180004081733.2, evm.model.jcf7180004082134.2, evm.model.jcf7180004082647.5, evm.model.jcf7180004082846.5, evm.model.jcf7180004083110.1, evm.model.jcf7180004083212.1, evm.model.jcf7180004083295.1, evm.model.jcf7180004084019.1, evm.model.jcf7180004084359.1, evm.model…
GO:0035639	MF	e	purine ribonucleoside triphosphate binding	105/732	6558/141683	1.87177e-24	4	105	5.57601e-21	evm.model.jcf7180004009184.1, evm.model.jcf7180004013197.1, evm.model.jcf7180004017565.1, evm.model.jcf7180004080291.8, evm.model.jcf7180004081733.2, evm.model.jcf7180004082134.2, evm.model.jcf7180004082647.5, evm.model.jcf7180004082846.5, evm.model.jcf7180004083110.1, evm.model.jcf7180004083212.1, evm.model.jcf7180004083295.1, evm.model.jcf7180004084019.1, evm.model.jcf7180004084359.1, evm.model…
GO:0032553	MF	e	ribonucleotide binding	106/732	6715/141683	3.22625e-24	5	106	9.61098e-21	evm.model.jcf7180004009184.1, evm.model.jcf7180004013197.1, evm.model.jcf7180004017565.1, evm.model.jcf7180004080291.8, evm.model.jcf7180004081733.2, evm.model.jcf7180004082134.2, evm.model.jcf7180004082647.5, evm.model.jcf7180004082846.5, evm.model.jcf7180004083110.1, evm.model.jcf7180004083212.1, evm.model.jcf7180004083295.1, evm.model.jcf7180004084019.1, evm.model.jcf7180004084359.1, evm.model…
GO:0005515	MF	e	protein binding	124/732	10147/141683	5.71065e-19	2	124	1.7012e-15	evm.model.jcf7180004007943.1, evm.model.jcf7180004008294.2, evm.model.jcf7180004008632.3, evm.model.jcf7180004010242.1, evm.model.jcf7180004012402.1, evm.model.jcf7180004013197.1, evm.model.jcf7180004016513.2, evm.model.jcf7180004037963.3, evm.model.jcf7180004079836.4, evm.model.jcf7180004079887.1, evm.model.jcf7180004079896.14, evm.model.jcf7180004080188.5, evm.model.jcf7180004080291.8, evm.mode…
GO:0016740	MF	e	transferase activity	117/732	9695/141683	2.48608e-17	2	117	7.40603e-14	evm.model.jcf7180004008674.1, evm.model.jcf7180004009184.1, evm.model.jcf7180004016513.2, evm.model.jcf7180004017565.1, evm.model.jcf7180004046378.5, evm.model.jcf7180004079836.4, evm.model.jcf7180004081733.2, evm.model.jcf7180004083040.4, evm.model.jcf7180004083110.1, evm.model.jcf7180004083569.1, evm.model.jcf7180004084019.1, evm.model.jcf7180004084359.1, evm.model.jcf7180004085057.9, evm.model…
GO:0051082	MF	e	unfolded protein binding	18/732	272/141683	9.6637e-15	3	18	2.87882e-11	evm.model.jcf7180004007943.1, evm.model.jcf7180004013197.1, evm.model.jcf7180004079887.1, evm.model.jcf7180004082647.5, evm.model.jcf7180004082846.5, evm.model.jcf7180004089034.1, evm.model.jcf7180004091758.1, evm.model.jcf7180004096036.1, evm.model.jcf7180004097789.7, evm.model.jcf7180004108030.5, evm.model.jcf7180004109704.9, evm.model.jcf7180004118758.5, evm.model.jcf7180004120001.3, evm.model…
GO:0003676	MF	e	nucleic acid binding	89/732	7206/141683	7.05503e-14	3	89	2.10169e-10	evm.model.jcf7180004008632.3, evm.model.jcf7180004037963.3, evm.model.jcf7180004078938.1, evm.model.jcf7180004080291.8, evm.model.jcf7180004080681.2, evm.model.jcf7180004080810.1, evm.model.jcf7180004081349.1, evm.model.jcf7180004081609.2, evm.model.jcf7180004081734.2, evm.model.jcf7180004083095.4, evm.model.jcf7180004083569.1, evm.model.jcf7180004084591.1, evm.model.jcf7180004085373.2, evm.model…
GO:0003677	MF	e	DNA binding	67/732	4705/141683	1.84472e-13	4	67	5.49543e-10	evm.model.jcf7180004037963.3, evm.model.jcf7180004080681.2, evm.model.jcf7180004080810.1, evm.model.jcf7180004081609.2, evm.model.jcf7180004081734.2, evm.model.jcf7180004083095.4, evm.model.jcf7180004083569.1, evm.model.jcf7180004084591.1, evm.model.jcf7180004085373.2, evm.model.jcf7180004086447.3, evm.model.jcf7180004087632.3, evm.model.jcf7180004088796.12, evm.model.jcf7180004097288.3, evm.mode…
GO:0043565	MF	e	sequence-specific DNA binding	40/732	1967/141683	5.17419e-13	5	40	1.54139e-09	evm.model.jcf7180004037963.3, evm.model.jcf7180004080681.2, evm.model.jcf7180004081734.2, evm.model.jcf7180004083095.4, evm.model.jcf7180004088796.12, evm.model.jcf7180004098439.1, evm.model.jcf7180004099680.9, evm.model.jcf7180004107336.3, evm.model.jcf7180004107493.3, evm.model.jcf7180004108267.2, evm.model.jcf7180004108722.5, evm.model.jcf7180004108868.2, evm.model.jcf7180004109204.1, evm.mode…
GO:0140096	MF	e	catalytic activity, acting on a protein	84/732	7323/141683	1.39939e-11	2	84	4.16878e-08	evm.model.jcf7180004008674.1, evm.model.jcf7180004009184.1, evm.model.jcf7180004009703.4, evm.model.jcf7180004017565.1, evm.model.jcf7180004081733.1, evm.model.jcf7180004081733.2, evm.model.jcf7180004081733.3, evm.model.jcf7180004083110.1, evm.model.jcf7180004084019.1, evm.model.jcf7180004085057.9, evm.model.jcf7180004085326.2, evm.model.jcf7180004086088.8, evm.model.jcf7180004088570.1, evm.model…
GO:0043169	MF	e	cation binding	84/732	7411/141683	3.04515e-11	3	84	9.07151e-08	evm.model.jcf7180004009703.4, evm.model.jcf7180004011531.2, evm.model.jcf7180004015844.1, evm.model.jcf7180004017565.1, evm.model.jcf7180004020078.1, evm.model.jcf7180004078938.1, evm.model.jcf7180004079836.4, evm.model.jcf7180004079896.14, evm.model.jcf7180004080291.8, evm.model.jcf7180004080953.3, evm.model.jcf7180004082647.5, evm.model.jcf7180004083295.1, evm.model.jcf7180004083569.1, evm.mode…
GO:0046872	MF	e	metal ion binding	83/732	7347/141683	4.60389e-11	4	83	1.3715e-07	evm.model.jcf7180004009703.4, evm.model.jcf7180004011531.2, evm.model.jcf7180004015844.1, evm.model.jcf7180004017565.1, evm.model.jcf7180004020078.1, evm.model.jcf7180004078938.1, evm.model.jcf7180004079836.4, evm.model.jcf7180004079896.14, evm.model.jcf7180004080291.8, evm.model.jcf7180004080953.3, evm.model.jcf7180004082647.5, evm.model.jcf7180004083295.1, evm.model.jcf7180004083569.1, evm.mode…
GO:0003700	MF	e	DNA-binding transcription factor activity	48/732	3238/141683	1.52688e-10	3	48	4.54856e-07	evm.model.jcf7180004037963.3, evm.model.jcf7180004080681.2, evm.model.jcf7180004080810.1, evm.model.jcf7180004081734.2, evm.model.jcf7180004083095.4, evm.model.jcf7180004084591.1, evm.model.jcf7180004085373.2, evm.model.jcf7180004086447.3, evm.model.jcf7180004087632.3, evm.model.jcf7180004088796.12, evm.model.jcf7180004098300.2, evm.model.jcf7180004098439.1, evm.model.jcf7180004099680.9, evm.mode…
GO:0031072	MF	e	heat shock protein binding	10/732	104/141683	2.15096e-10	3	10	6.40772e-07	evm.model.jcf7180004013197.1, evm.model.jcf7180004082543.4, evm.model.jcf7180004082647.5, evm.model.jcf7180004082846.5, evm.model.jcf7180004089034.1, evm.model.jcf7180004091758.1, evm.model.jcf7180004097789.7, evm.model.jcf7180004109704.9, evm.model.jcf7180004134623.18, evm.model.jcf7180004142245.2
GO:0140110	MF	e	transcription regulator activity	49/732	3397/141683	2.42636e-10	2	49	7.22813e-07	evm.model.jcf7180004037963.3, evm.model.jcf7180004080681.2, evm.model.jcf7180004080810.1, evm.model.jcf7180004081734.2, evm.model.jcf7180004083095.4, evm.model.jcf7180004084591.1, evm.model.jcf7180004085373.2, evm.model.jcf7180004086447.3, evm.model.jcf7180004087632.3, evm.model.jcf7180004088796.12, evm.model.jcf7180004098300.2, evm.model.jcf7180004098439.1, evm.model.jcf7180004099680.9, evm.mode…
GO:0098772	MF	e	molecular function regulator	55/732	4181/141683	8.06712e-10	1	55	2.4032e-06	evm.model.jcf7180004008294.2, evm.model.jcf7180004037963.3, evm.model.jcf7180004080681.2, evm.model.jcf7180004080810.1, evm.model.jcf7180004081734.2, evm.model.jcf7180004082543.4, evm.model.jcf7180004083095.4, evm.model.jcf7180004084591.1, evm.model.jcf7180004085373.2, evm.model.jcf7180004086447.3, evm.model.jcf7180004087632.3, evm.model.jcf7180004088796.12, evm.model.jcf7180004094314.1, evm.mode…
GO:0004672	MF	e	protein kinase activity	52/732	3889/141683	9.12426e-10	5	52	2.71812e-06	evm.model.jcf7180004017565.1, evm.model.jcf7180004081733.2, evm.model.jcf7180004083110.1, evm.model.jcf7180004084019.1, evm.model.jcf7180004085057.9, evm.model.jcf7180004085326.2, evm.model.jcf7180004086088.8, evm.model.jcf7180004088570.1, evm.model.jcf7180004088948.16, evm.model.jcf7180004090572.4, evm.model.jcf7180004092297.1, evm.model.jcf7180004092893.5, evm.model.jcf7180004094716.2, evm.mode…
GO:0016301	MF	e	kinase activity	57/732	4508/141683	1.09739e-09	4	57	3.26914e-06	evm.model.jcf7180004017565.1, evm.model.jcf7180004081733.2, evm.model.jcf7180004083110.1, evm.model.jcf7180004084019.1, evm.model.jcf7180004085057.9, evm.model.jcf7180004085326.2, evm.model.jcf7180004086088.8, evm.model.jcf7180004088570.1, evm.model.jcf7180004088948.16, evm.model.jcf7180004090572.4, evm.model.jcf7180004092297.1, evm.model.jcf7180004092893.5, evm.model.jcf7180004094716.2, evm.mode…
GO:0004674	MF	e	protein serine/threonine kinase activity	49/732	3595/141683	1.53362e-09	6	49	4.56864e-06	evm.model.jcf7180004017565.1, evm.model.jcf7180004081733.2, evm.model.jcf7180004083110.1, evm.model.jcf7180004084019.1, evm.model.jcf7180004085057.9, evm.model.jcf7180004085326.2, evm.model.jcf7180004086088.8, evm.model.jcf7180004088570.1, evm.model.jcf7180004088948.16, evm.model.jcf7180004090572.4, evm.model.jcf7180004092297.1, evm.model.jcf7180004092893.5, evm.model.jcf7180004094716.2, evm.mode…
GO:0016772	MF	e	transferase activity, transferring phosphorus-containing groups	60/732	4929/141683	1.67579e-09	3	60	4.99218e-06	evm.model.jcf7180004017565.1, evm.model.jcf7180004081733.2, evm.model.jcf7180004083110.1, evm.model.jcf7180004083569.1, evm.model.jcf7180004084019.1, evm.model.jcf7180004085057.9, evm.model.jcf7180004085326.2, evm.model.jcf7180004086088.8, evm.model.jcf7180004088570.1, evm.model.jcf7180004088948.16, evm.model.jcf7180004090572.4, evm.model.jcf7180004092297.1, evm.model.jcf7180004092893.5, evm.mode…
GO:0016773	MF	e	phosphotransferase activity, alcohol group as acceptor	54/732	4187/141683	1.76894e-09	4	54	5.26967e-06	evm.model.jcf7180004017565.1, evm.model.jcf7180004081733.2, evm.model.jcf7180004083110.1, evm.model.jcf7180004084019.1, evm.model.jcf7180004085057.9, evm.model.jcf7180004085326.2, evm.model.jcf7180004086088.8, evm.model.jcf7180004088570.1, evm.model.jcf7180004088948.16, evm.model.jcf7180004090572.4, evm.model.jcf7180004092297.1, evm.model.jcf7180004092893.5, evm.model.jcf7180004094716.2, evm.mode…
GO:0000978	MF	e	RNA polymerase II cis-regulatory region sequence-specific DNA binding	8/732	75/141683	6.07932e-09	9	8	1.81103e-05	evm.model.jcf7180004098439.1, evm.model.jcf7180004108722.5, evm.model.jcf7180004108868.2, evm.model.jcf7180004126380.3, evm.model.jcf7180004128793.3, evm.model.jcf7180004131839.1, evm.model.jcf7180004133284.2, evm.model.jcf7180004139259.1
GO:0043621	MF	e	protein self-association	12/732	246/141683	8.61136e-09	3	12	2.56532e-05	evm.model.jcf7180004007943.1, evm.model.jcf7180004079887.1, evm.model.jcf7180004091286.1, evm.model.jcf7180004096036.1, evm.model.jcf7180004098216.4, evm.model.jcf7180004113011.4, evm.model.jcf7180004118758.5, evm.model.jcf7180004129598.5, evm.model.jcf7180004136874.6, evm.model.jcf7180004136874.8, evm.model.jcf7180004139050.5, evm.model.jcf7180004142028.5
GO:0016887	MF	e	ATPase activity	21/732	983/141683	7.79764e-08	7	21	0.000232292	evm.model.jcf7180004013197.1, evm.model.jcf7180004080291.8, evm.model.jcf7180004082134.2, evm.model.jcf7180004082846.5, evm.model.jcf7180004089034.1, evm.model.jcf7180004091972.7, evm.model.jcf7180004097288.3, evm.model.jcf7180004097789.7, evm.model.jcf7180004108055.3, evm.model.jcf7180004109704.9, evm.model.jcf7180004111366.3, evm.model.jcf7180004112756.2, evm.model.jcf7180004115345.2, evm.model…
GO:0000987	MF	e	cis-regulatory region sequence-specific DNA binding	8/732	114/141683	1.6618e-07	8	8	0.000495051	evm.model.jcf7180004098439.1, evm.model.jcf7180004108722.5, evm.model.jcf7180004108868.2, evm.model.jcf7180004126380.3, evm.model.jcf7180004128793.3, evm.model.jcf7180004131839.1, evm.model.jcf7180004133284.2, evm.model.jcf7180004139259.1
GO:0051787	MF	e	misfolded protein binding	6/732	47/141683	1.67088e-07	3	6	0.000497755	evm.model.jcf7180004013197.1, evm.model.jcf7180004082846.5, evm.model.jcf7180004089034.1, evm.model.jcf7180004097789.7, evm.model.jcf7180004100336.2, evm.model.jcf7180004109704.9
GO:0022804	MF	e	active transmembrane transporter activity	25/732	1413/141683	1.67766e-07	3	25	0.000499776	evm.model.jcf7180004009727.2, evm.model.jcf7180004083982.1, evm.model.jcf7180004086584.1, evm.model.jcf7180004092974.2, evm.model.jcf7180004095613.1, evm.model.jcf7180004097656.2, evm.model.jcf7180004098748.4, evm.model.jcf7180004098986.5, evm.model.jcf7180004108462.1, evm.model.jcf7180004119062.1, evm.model.jcf7180004119678.6, evm.model.jcf7180004120578.6, evm.model.jcf7180004120816.1, evm.model…
GO:0098847	MF	e	sequence-specific single stranded DNA binding	5/732	27/141683	2.66805e-07	6	5	0.000794812	evm.model.jcf7180004107336.3, evm.model.jcf7180004111754.4, evm.model.jcf7180004112526.3, evm.model.jcf7180004136777.1, evm.model.jcf7180004143268.10
GO:0043047	MF	e	single-stranded telomeric DNA binding	5/732	27/141683	2.66805e-07	7	5	0.000794812	evm.model.jcf7180004107336.3, evm.model.jcf7180004111754.4, evm.model.jcf7180004112526.3, evm.model.jcf7180004136777.1, evm.model.jcf7180004143268.10
GO:0042626	MF	e	ATPase-coupled transmembrane transporter activity	13/732	408/141683	3.009e-07	5	13	0.00089638	evm.model.jcf7180004086584.1, evm.model.jcf7180004092974.2, evm.model.jcf7180004095613.1, evm.model.jcf7180004097656.2, evm.model.jcf7180004098748.4, evm.model.jcf7180004108462.1, evm.model.jcf7180004119062.1, evm.model.jcf7180004119678.6, evm.model.jcf7180004120578.6, evm.model.jcf7180004120816.1, evm.model.jcf7180004138429.1, evm.model.jcf7180004139773.1, evm.model.jcf7180004139773.6
GO:0003690	MF	e	double-stranded DNA binding	21/732	1075/141683	3.35118e-07	5	21	0.000998317	evm.model.jcf7180004081734.2, evm.model.jcf7180004088796.12, evm.model.jcf7180004098439.1, evm.model.jcf7180004108267.2, evm.model.jcf7180004108722.5, evm.model.jcf7180004108868.2, evm.model.jcf7180004116336.5, evm.model.jcf7180004120779.2, evm.model.jcf7180004126380.3, evm.model.jcf7180004127249.14, evm.model.jcf7180004127425.1, evm.model.jcf7180004127703.2, evm.model.jcf7180004128793.3, evm.mod…
GO:0022857	MF	e	transmembrane transporter activity	34/732	2463/141683	3.79835e-07	2	34	0.00113153	evm.model.jcf7180004009727.2, evm.model.jcf7180004081294.2, evm.model.jcf7180004083982.1, evm.model.jcf7180004084141.2, evm.model.jcf7180004086584.1, evm.model.jcf7180004092974.2, evm.model.jcf7180004095613.1, evm.model.jcf7180004096342.2, evm.model.jcf7180004097656.2, evm.model.jcf7180004098748.4, evm.model.jcf7180004098986.5, evm.model.jcf7180004100910.3, evm.model.jcf7180004108462.1, evm.model…
GO:1990837	MF	e	sequence-specific double-stranded DNA binding	19/732	905/141683	4.16004e-07	6	19	0.00123928	evm.model.jcf7180004088796.12, evm.model.jcf7180004098439.1, evm.model.jcf7180004108267.2, evm.model.jcf7180004108722.5, evm.model.jcf7180004108868.2, evm.model.jcf7180004116336.5, evm.model.jcf7180004126380.3, evm.model.jcf7180004127249.14, evm.model.jcf7180004127425.1, evm.model.jcf7180004127703.2, evm.model.jcf7180004128793.3, evm.model.jcf7180004129303.11, evm.model.jcf7180004131839.1, evm.mo…
GO:0017111	MF	e	nucleoside-triphosphatase activity	23/732	1353/141683	1.01687e-06	6	23	0.00302927	evm.model.jcf7180004013197.1, evm.model.jcf7180004024865.4, evm.model.jcf7180004080291.8, evm.model.jcf7180004082134.2, evm.model.jcf7180004082846.5, evm.model.jcf7180004089034.1, evm.model.jcf7180004091972.7, evm.model.jcf7180004093022.2, evm.model.jcf7180004097288.3, evm.model.jcf7180004097789.7, evm.model.jcf7180004108055.3, evm.model.jcf7180004109704.9, evm.model.jcf7180004111366.3, evm.model…
GO:0016491	MF	e	oxidoreductase activity	37/732	2949/141683	1.32221e-06	2	37	0.00393887	evm.model.jcf7180004011078.6, evm.model.jcf7180004011531.2, evm.model.jcf7180004015844.1, evm.model.jcf7180004080953.3, evm.model.jcf7180004083295.1, evm.model.jcf7180004083883.1, evm.model.jcf7180004084763.1, evm.model.jcf7180004085662.1, evm.model.jcf7180004088859.2, evm.model.jcf7180004089198.1, evm.model.jcf7180004097968.1, evm.model.jcf7180004098278.6, evm.model.jcf7180004098424.2, evm.model…
GO:0016787	MF	e	hydrolase activity	72/732	7630/141683	1.44896e-06	2	72	0.00431644	evm.model.jcf7180004009703.4, evm.model.jcf7180004013197.1, evm.model.jcf7180004020078.1, evm.model.jcf7180004024865.4, evm.model.jcf7180004080291.8, evm.model.jcf7180004081733.1, evm.model.jcf7180004081733.3, evm.model.jcf7180004082134.2, evm.model.jcf7180004082846.5, evm.model.jcf7180004083062.2, evm.model.jcf7180004086061.1, evm.model.jcf7180004086644.1, evm.model.jcf7180004088249.1, evm.model…
GO:0005215	MF	e	transporter activity	35/732	2734/141683	2.02079e-06	1	35	0.00601994	evm.model.jcf7180004009727.2, evm.model.jcf7180004081294.2, evm.model.jcf7180004083982.1, evm.model.jcf7180004084141.2, evm.model.jcf7180004086584.1, evm.model.jcf7180004092974.2, evm.model.jcf7180004095613.1, evm.model.jcf7180004096342.2, evm.model.jcf7180004097656.2, evm.model.jcf7180004098748.4, evm.model.jcf7180004098986.5, evm.model.jcf7180004100910.3, evm.model.jcf7180004108462.1, evm.model…
GO:0015399	MF	e	primary active transmembrane transporter activity	13/732	502/141683	2.97709e-06	4	13	0.00886876	evm.model.jcf7180004086584.1, evm.model.jcf7180004092974.2, evm.model.jcf7180004095613.1, evm.model.jcf7180004097656.2, evm.model.jcf7180004098748.4, evm.model.jcf7180004108462.1, evm.model.jcf7180004119062.1, evm.model.jcf7180004119678.6, evm.model.jcf7180004120578.6, evm.model.jcf7180004120816.1, evm.model.jcf7180004138429.1, evm.model.jcf7180004139773.1, evm.model.jcf7180004139773.6
GO:0016462	MF	e	pyrophosphatase activity	23/732	1446/141683	3.04494e-06	5	23	0.00907087	evm.model.jcf7180004013197.1, evm.model.jcf7180004024865.4, evm.model.jcf7180004080291.8, evm.model.jcf7180004082134.2, evm.model.jcf7180004082846.5, evm.model.jcf7180004089034.1, evm.model.jcf7180004091972.7, evm.model.jcf7180004093022.2, evm.model.jcf7180004097288.3, evm.model.jcf7180004097789.7, evm.model.jcf7180004108055.3, evm.model.jcf7180004109704.9, evm.model.jcf7180004111366.3, evm.model…
GO:0016818	MF	e	hydrolase activity, acting on acid anhydrides, in phosphorus-containing anhydrides	23/732	1458/141683	3.48234e-06	4	23	0.0103739	evm.model.jcf7180004013197.1, evm.model.jcf7180004024865.4, evm.model.jcf7180004080291.8, evm.model.jcf7180004082134.2, evm.model.jcf7180004082846.5, evm.model.jcf7180004089034.1, evm.model.jcf7180004091972.7, evm.model.jcf7180004093022.2, evm.model.jcf7180004097288.3, evm.model.jcf7180004097789.7, evm.model.jcf7180004108055.3, evm.model.jcf7180004109704.9, evm.model.jcf7180004111366.3, evm.model…
GO:0042162	MF	e	telomeric DNA binding	5/732	45/141683	3.73909e-06	6	5	0.0111388	evm.model.jcf7180004107336.3, evm.model.jcf7180004111754.4, evm.model.jcf7180004112526.3, evm.model.jcf7180004136777.1, evm.model.jcf7180004143268.10
GO:0016817	MF	e	hydrolase activity, acting on acid anhydrides	23/732	1472/141683	4.06459e-06	3	23	0.0121084	evm.model.jcf7180004013197.1, evm.model.jcf7180004024865.4, evm.model.jcf7180004080291.8, evm.model.jcf7180004082134.2, evm.model.jcf7180004082846.5, evm.model.jcf7180004089034.1, evm.model.jcf7180004091972.7, evm.model.jcf7180004093022.2, evm.model.jcf7180004097288.3, evm.model.jcf7180004097789.7, evm.model.jcf7180004108055.3, evm.model.jcf7180004109704.9, evm.model.jcf7180004111366.3, evm.model…
GO:0001067	MF	e	regulatory region nucleic acid binding	17/732	868/141683	4.17504e-06	4	17	0.0124375	evm.model.jcf7180004088796.12, evm.model.jcf7180004098439.1, evm.model.jcf7180004108267.2, evm.model.jcf7180004108722.5, evm.model.jcf7180004108868.2, evm.model.jcf7180004116336.5, evm.model.jcf7180004126380.3, evm.model.jcf7180004127249.14, evm.model.jcf7180004127703.2, evm.model.jcf7180004128793.3, evm.model.jcf7180004129303.11, evm.model.jcf7180004131839.1, evm.model.jcf7180004133284.2, evm.mo…
GO:0000976	MF	e	transcription regulatory region sequence-specific DNA binding	17/732	868/141683	4.17504e-06	7	17	0.0124375	evm.model.jcf7180004088796.12, evm.model.jcf7180004098439.1, evm.model.jcf7180004108267.2, evm.model.jcf7180004108722.5, evm.model.jcf7180004108868.2, evm.model.jcf7180004116336.5, evm.model.jcf7180004126380.3, evm.model.jcf7180004127249.14, evm.model.jcf7180004127703.2, evm.model.jcf7180004128793.3, evm.model.jcf7180004129303.11, evm.model.jcf7180004131839.1, evm.model.jcf7180004133284.2, evm.mo…
GO:0051087	MF	e	chaperone binding	6/732	87/141683	6.59558e-06	3	6	0.0196482	evm.model.jcf7180004108030.5, evm.model.jcf7180004120001.3, evm.model.jcf7180004133021.1, evm.model.jcf7180004134623.18, evm.model.jcf7180004138418.8, evm.model.jcf7180004142245.2
GO:0031625	MF	e	ubiquitin protein ligase binding	7/732	136/141683	7.83033e-06	5	7	0.0233266	evm.model.jcf7180004013197.1, evm.model.jcf7180004079836.4, evm.model.jcf7180004089034.1, evm.model.jcf7180004097789.7, evm.model.jcf7180004100123.1, evm.model.jcf7180004109704.9, evm.model.jcf7180004116421.7
GO:0046914	MF	e	transition metal ion binding	36/732	3062/141683	8.40582e-06	5	36	0.0250409	evm.model.jcf7180004078938.1, evm.model.jcf7180004079836.4, evm.model.jcf7180004080953.3, evm.model.jcf7180004083295.1, evm.model.jcf7180004084359.1, evm.model.jcf7180004090036.1, evm.model.jcf7180004097968.1, evm.model.jcf7180004099680.9, evm.model.jcf7180004100305.5, evm.model.jcf7180004100336.2, evm.model.jcf7180004103976.4, evm.model.jcf7180004107493.3, evm.model.jcf7180004109194.1, evm.model…
GO:0044389	MF	e	ubiquitin-like protein ligase binding	7/732	140/141683	9.46579e-06	4	7	0.0281986	evm.model.jcf7180004013197.1, evm.model.jcf7180004079836.4, evm.model.jcf7180004089034.1, evm.model.jcf7180004097789.7, evm.model.jcf7180004100123.1, evm.model.jcf7180004109704.9, evm.model.jcf7180004116421.7
GO:0008150	BP	e	biological_process	451/732	40544/141683	7.3783e-77	0	451	4.12963e-73	evm.model.jcf7180004007943.1, evm.model.jcf7180004008294.2, evm.model.jcf7180004008632.3, evm.model.jcf7180004008674.1, evm.model.jcf7180004009184.1, evm.model.jcf7180004009727.2, evm.model.jcf7180004010242.1, evm.model.jcf7180004011078.6, evm.model.jcf7180004011531.2, evm.model.jcf7180004011852.5, evm.model.jcf7180004012402.1, evm.model.jcf7180004013197.1, evm.model.jcf7180004015801.3, evm.model…
GO:0009987	BP	e	cellular process	305/732	25300/141683	4.62919e-51	1	305	2.59096e-47	evm.model.jcf7180004007943.1, evm.model.jcf7180004008294.2, evm.model.jcf7180004008632.3, evm.model.jcf7180004008674.1, evm.model.jcf7180004009184.1, evm.model.jcf7180004010242.1, evm.model.jcf7180004011531.2, evm.model.jcf7180004012402.1, evm.model.jcf7180004013197.1, evm.model.jcf7180004015801.3, evm.model.jcf7180004015844.1, evm.model.jcf7180004016513.2, evm.model.jcf7180004017565.1, evm.model…
GO:0050896	BP	e	response to stimulus	189/732	12289/141683	7.18446e-43	1	189	4.02114e-39	evm.model.jcf7180004007943.1, evm.model.jcf7180004010242.1, evm.model.jcf7180004011078.6, evm.model.jcf7180004011531.2, evm.model.jcf7180004013197.1, evm.model.jcf7180004037963.3, evm.model.jcf7180004079887.1, evm.model.jcf7180004079896.14, evm.model.jcf7180004080291.8, evm.model.jcf7180004080681.2, evm.model.jcf7180004080953.3, evm.model.jcf7180004081294.2, evm.model.jcf7180004081733.1, evm.mode…
GO:0006950	BP	e	response to stress	155/732	8627/141683	2.14654e-42	2	155	1.20142e-38	evm.model.jcf7180004007943.1, evm.model.jcf7180004010242.1, evm.model.jcf7180004011078.6, evm.model.jcf7180004011531.2, evm.model.jcf7180004013197.1, evm.model.jcf7180004037963.3, evm.model.jcf7180004079887.1, evm.model.jcf7180004079896.14, evm.model.jcf7180004080291.8, evm.model.jcf7180004080681.2, evm.model.jcf7180004080953.3, evm.model.jcf7180004081294.2, evm.model.jcf7180004081733.2, evm.mode…
GO:0008152	BP	e	metabolic process	226/732	19701/141683	3.12162e-32	1	226	1.74717e-28	evm.model.jcf7180004008674.1, evm.model.jcf7180004009184.1, evm.model.jcf7180004010242.1, evm.model.jcf7180004011078.6, evm.model.jcf7180004011531.2, evm.model.jcf7180004013197.1, evm.model.jcf7180004015844.1, evm.model.jcf7180004016513.2, evm.model.jcf7180004017565.1, evm.model.jcf7180004020078.1, evm.model.jcf7180004037963.3, evm.model.jcf7180004047584.1, evm.model.jcf7180004079836.4, evm.model…
GO:0071704	BP	e	organic substance metabolic process	200/732	17515/141683	1.15605e-27	2	200	6.47042e-24	evm.model.jcf7180004008674.1, evm.model.jcf7180004009184.1, evm.model.jcf7180004010242.1, evm.model.jcf7180004011531.2, evm.model.jcf7180004013197.1, evm.model.jcf7180004015844.1, evm.model.jcf7180004016513.2, evm.model.jcf7180004017565.1, evm.model.jcf7180004020078.1, evm.model.jcf7180004037963.3, evm.model.jcf7180004079836.4, evm.model.jcf7180004080188.5, evm.model.jcf7180004080291.8, evm.model…
GO:0044237	BP	e	cellular metabolic process	188/732	16743/141683	5.69357e-25	2	188	3.18669e-21	evm.model.jcf7180004008674.1, evm.model.jcf7180004009184.1, evm.model.jcf7180004010242.1, evm.model.jcf7180004011531.2, evm.model.jcf7180004013197.1, evm.model.jcf7180004015844.1, evm.model.jcf7180004016513.2, evm.model.jcf7180004017565.1, evm.model.jcf7180004020078.1, evm.model.jcf7180004037963.3, evm.model.jcf7180004047584.1, evm.model.jcf7180004079836.4, evm.model.jcf7180004080004.4, evm.model…
GO:0044238	BP	e	primary metabolic process	180/732	15862/141683	2.10585e-24	2	180	1.17865e-20	evm.model.jcf7180004008674.1, evm.model.jcf7180004009184.1, evm.model.jcf7180004010242.1, evm.model.jcf7180004013197.1, evm.model.jcf7180004015844.1, evm.model.jcf7180004017565.1, evm.model.jcf7180004020078.1, evm.model.jcf7180004079836.4, evm.model.jcf7180004080188.5, evm.model.jcf7180004080291.8, evm.model.jcf7180004080491.1, evm.model.jcf7180004080681.2, evm.model.jcf7180004080953.3, evm.model…
GO:0009408	BP	e	response to heat	32/732	550/141683	2.06999e-23	4	32	1.15857e-19	evm.model.jcf7180004007943.1, evm.model.jcf7180004013197.1, evm.model.jcf7180004079887.1, evm.model.jcf7180004082543.4, evm.model.jcf7180004082647.5, evm.model.jcf7180004082846.5, evm.model.jcf7180004086593.2, evm.model.jcf7180004089034.1, evm.model.jcf7180004091286.1, evm.model.jcf7180004091758.1, evm.model.jcf7180004096036.1, evm.model.jcf7180004097789.7, evm.model.jcf7180004098216.4, evm.model…
GO:0042221	BP	e	response to chemical	91/732	5349/141683	5.77156e-23	2	91	3.23034e-19	evm.model.jcf7180004007943.1, evm.model.jcf7180004010242.1, evm.model.jcf7180004013197.1, evm.model.jcf7180004037963.3, evm.model.jcf7180004079887.1, evm.model.jcf7180004080953.3, evm.model.jcf7180004081294.2, evm.model.jcf7180004081733.1, evm.model.jcf7180004081733.3, evm.model.jcf7180004081734.2, evm.model.jcf7180004082846.5, evm.model.jcf7180004083110.1, evm.model.jcf7180004084141.2, evm.model…
GO:1901700	BP	e	response to oxygen-containing compound	70/732	3327/141683	1.00128e-22	3	70	5.60416e-19	evm.model.jcf7180004007943.1, evm.model.jcf7180004010242.1, evm.model.jcf7180004013197.1, evm.model.jcf7180004037963.3, evm.model.jcf7180004079887.1, evm.model.jcf7180004080953.3, evm.model.jcf7180004081294.2, evm.model.jcf7180004081734.2, evm.model.jcf7180004082846.5, evm.model.jcf7180004085057.10, evm.model.jcf7180004087632.3, evm.model.jcf7180004089034.1, evm.model.jcf7180004091286.1, evm.mode…
GO:0006807	BP	e	nitrogen compound metabolic process	154/732	13499/141683	1.03242e-20	2	154	5.77847e-17	evm.model.jcf7180004008674.1, evm.model.jcf7180004009184.1, evm.model.jcf7180004010242.1, evm.model.jcf7180004013197.1, evm.model.jcf7180004015844.1, evm.model.jcf7180004016513.2, evm.model.jcf7180004017565.1, evm.model.jcf7180004020078.1, evm.model.jcf7180004037963.3, evm.model.jcf7180004079836.4, evm.model.jcf7180004080188.5, evm.model.jcf7180004080291.8, evm.model.jcf7180004080491.1, evm.model…
GO:0009628	BP	e	response to abiotic stimulus	80/732	4803/141683	1.02471e-19	2	80	5.73532e-16	evm.model.jcf7180004007943.1, evm.model.jcf7180004010242.1, evm.model.jcf7180004011078.6, evm.model.jcf7180004013197.1, evm.model.jcf7180004037963.3, evm.model.jcf7180004079887.1, evm.model.jcf7180004080953.3, evm.model.jcf7180004081734.2, evm.model.jcf7180004082543.4, evm.model.jcf7180004082647.5, evm.model.jcf7180004082846.5, evm.model.jcf7180004083095.4, evm.model.jcf7180004083110.1, evm.model…
GO:0009266	BP	e	response to temperature stimulus	42/732	1396/141683	1.95268e-19	3	42	1.09292e-15	evm.model.jcf7180004007943.1, evm.model.jcf7180004013197.1, evm.model.jcf7180004079887.1, evm.model.jcf7180004082543.4, evm.model.jcf7180004082647.5, evm.model.jcf7180004082846.5, evm.model.jcf7180004083095.4, evm.model.jcf7180004083110.1, evm.model.jcf7180004086593.2, evm.model.jcf7180004089034.1, evm.model.jcf7180004091286.1, evm.model.jcf7180004091758.1, evm.model.jcf7180004096036.1, evm.model…
GO:0042542	BP	e	response to hydrogen peroxide	19/732	181/141683	3.14474e-19	5	19	1.76011e-15	evm.model.jcf7180004007943.1, evm.model.jcf7180004013197.1, evm.model.jcf7180004079887.1, evm.model.jcf7180004080953.3, evm.model.jcf7180004082846.5, evm.model.jcf7180004089034.1, evm.model.jcf7180004091286.1, evm.model.jcf7180004096036.1, evm.model.jcf7180004097789.7, evm.model.jcf7180004098216.4, evm.model.jcf7180004098439.1, evm.model.jcf7180004109704.9, evm.model.jcf7180004115345.2, evm.model…
GO:0000302	BP	e	response to reactive oxygen species	24/732	362/141683	3.34102e-19	4	24	1.86997e-15	evm.model.jcf7180004007943.1, evm.model.jcf7180004013197.1, evm.model.jcf7180004037963.3, evm.model.jcf7180004079887.1, evm.model.jcf7180004080953.3, evm.model.jcf7180004082846.5, evm.model.jcf7180004089034.1, evm.model.jcf7180004091286.1, evm.model.jcf7180004095613.1, evm.model.jcf7180004096036.1, evm.model.jcf7180004097789.7, evm.model.jcf7180004098216.4, evm.model.jcf7180004098439.1, evm.model…
GO:0065007	BP	e	biological regulation	134/732	11409/141683	5.75394e-19	1	134	3.22048e-15	evm.model.jcf7180004008294.2, evm.model.jcf7180004012402.1, evm.model.jcf7180004015801.3, evm.model.jcf7180004015844.1, evm.model.jcf7180004016513.2, evm.model.jcf7180004037963.3, evm.model.jcf7180004080188.5, evm.model.jcf7180004080291.8, evm.model.jcf7180004080681.2, evm.model.jcf7180004080810.1, evm.model.jcf7180004080953.3, evm.model.jcf7180004081734.2, evm.model.jcf7180004083095.4, evm.model…
GO:0006979	BP	e	response to oxidative stress	35/732	1020/141683	3.81237e-18	3	35	2.13378e-14	evm.model.jcf7180004007943.1, evm.model.jcf7180004011531.2, evm.model.jcf7180004013197.1, evm.model.jcf7180004037963.3, evm.model.jcf7180004079887.1, evm.model.jcf7180004080953.3, evm.model.jcf7180004082846.5, evm.model.jcf7180004089034.1, evm.model.jcf7180004091286.1, evm.model.jcf7180004095613.1, evm.model.jcf7180004096036.1, evm.model.jcf7180004097789.7, evm.model.jcf7180004098216.4, evm.model…
GO:0009605	BP	e	response to external stimulus	76/732	4869/141683	3.12089e-17	2	76	1.74676e-13	evm.model.jcf7180004010242.1, evm.model.jcf7180004013197.1, evm.model.jcf7180004037963.3, evm.model.jcf7180004079896.14, evm.model.jcf7180004080291.8, evm.model.jcf7180004080681.2, evm.model.jcf7180004081733.2, evm.model.jcf7180004081734.2, evm.model.jcf7180004083110.1, evm.model.jcf7180004083212.1, evm.model.jcf7180004085057.9, evm.model.jcf7180004086088.8, evm.model.jcf7180004087632.3, evm.mode…
GO:0043170	BP	e	macromolecule metabolic process	135/732	12356/141683	1.47609e-16	3	135	8.2617e-13	evm.model.jcf7180004008674.1, evm.model.jcf7180004009184.1, evm.model.jcf7180004010242.1, evm.model.jcf7180004013197.1, evm.model.jcf7180004017565.1, evm.model.jcf7180004020078.1, evm.model.jcf7180004079836.4, evm.model.jcf7180004080188.5, evm.model.jcf7180004080291.8, evm.model.jcf7180004080681.2, evm.model.jcf7180004081733.1, evm.model.jcf7180004081733.2, evm.model.jcf7180004081733.3, evm.model…
GO:0006952	BP	e	defense response	69/732	4300/141683	2.58683e-16	3	69	1.44785e-12	evm.model.jcf7180004037963.3, evm.model.jcf7180004080291.8, evm.model.jcf7180004080681.2, evm.model.jcf7180004081733.2, evm.model.jcf7180004083212.1, evm.model.jcf7180004084591.1, evm.model.jcf7180004085057.9, evm.model.jcf7180004086088.8, evm.model.jcf7180004087632.3, evm.model.jcf7180004090572.4, evm.model.jcf7180004092297.1, evm.model.jcf7180004092893.5, evm.model.jcf7180004093041.3, evm.model…
GO:1901564	BP	e	organonitrogen compound metabolic process	120/732	10545/141683	5.28932e-16	3	120	2.96043e-12	evm.model.jcf7180004008674.1, evm.model.jcf7180004009184.1, evm.model.jcf7180004010242.1, evm.model.jcf7180004013197.1, evm.model.jcf7180004015844.1, evm.model.jcf7180004016513.2, evm.model.jcf7180004017565.1, evm.model.jcf7180004020078.1, evm.model.jcf7180004037963.3, evm.model.jcf7180004079836.4, evm.model.jcf7180004080188.5, evm.model.jcf7180004080491.1, evm.model.jcf7180004080953.3, evm.model…
GO:0044260	BP	e	cellular macromolecule metabolic process	110/732	9595/141683	6.83306e-15	4	110	3.82446e-11	evm.model.jcf7180004008674.1, evm.model.jcf7180004009184.1, evm.model.jcf7180004010242.1, evm.model.jcf7180004013197.1, evm.model.jcf7180004017565.1, evm.model.jcf7180004020078.1, evm.model.jcf7180004079836.4, evm.model.jcf7180004080291.8, evm.model.jcf7180004080681.2, evm.model.jcf7180004081733.2, evm.model.jcf7180004082134.2, evm.model.jcf7180004082293.1, evm.model.jcf7180004083110.1, evm.model…
GO:0051716	BP	e	cellular response to stimulus	48/732	2511/141683	2.25912e-14	2	48	1.26443e-10	evm.model.jcf7180004010242.1, evm.model.jcf7180004013197.1, evm.model.jcf7180004080681.2, evm.model.jcf7180004080953.3, evm.model.jcf7180004081734.2, evm.model.jcf7180004082134.2, evm.model.jcf7180004082846.5, evm.model.jcf7180004083212.1, evm.model.jcf7180004089034.1, evm.model.jcf7180004097236.1, evm.model.jcf7180004097789.7, evm.model.jcf7180004098439.1, evm.model.jcf7180004100336.2, evm.model…
GO:0010035	BP	e	response to inorganic substance	45/732	2245/141683	2.92107e-14	3	45	1.63492e-10	evm.model.jcf7180004007943.1, evm.model.jcf7180004010242.1, evm.model.jcf7180004013197.1, evm.model.jcf7180004079887.1, evm.model.jcf7180004080953.3, evm.model.jcf7180004081294.2, evm.model.jcf7180004082846.5, evm.model.jcf7180004089034.1, evm.model.jcf7180004091286.1, evm.model.jcf7180004096036.1, evm.model.jcf7180004097789.7, evm.model.jcf7180004098216.4, evm.model.jcf7180004098439.1, evm.model…
GO:0043207	BP	e	response to external biotic stimulus	62/732	4032/141683	5.94358e-14	3	62	3.32662e-10	evm.model.jcf7180004013197.1, evm.model.jcf7180004037963.3, evm.model.jcf7180004080291.8, evm.model.jcf7180004080681.2, evm.model.jcf7180004081733.2, evm.model.jcf7180004083110.1, evm.model.jcf7180004083212.1, evm.model.jcf7180004085057.9, evm.model.jcf7180004086088.8, evm.model.jcf7180004087632.3, evm.model.jcf7180004089034.1, evm.model.jcf7180004089996.2, evm.model.jcf7180004090572.4, evm.model…
GO:0009607	BP	e	response to biotic stimulus	62/732	4053/141683	7.4391e-14	2	62	4.16367e-10	evm.model.jcf7180004013197.1, evm.model.jcf7180004037963.3, evm.model.jcf7180004080291.8, evm.model.jcf7180004080681.2, evm.model.jcf7180004081733.2, evm.model.jcf7180004083110.1, evm.model.jcf7180004083212.1, evm.model.jcf7180004085057.9, evm.model.jcf7180004086088.8, evm.model.jcf7180004087632.3, evm.model.jcf7180004089034.1, evm.model.jcf7180004089996.2, evm.model.jcf7180004090572.4, evm.model…
GO:0033554	BP	e	cellular response to stress	41/732	1963/141683	1.12555e-13	3	41	6.29972e-10	evm.model.jcf7180004010242.1, evm.model.jcf7180004013197.1, evm.model.jcf7180004080681.2, evm.model.jcf7180004082134.2, evm.model.jcf7180004082846.5, evm.model.jcf7180004083212.1, evm.model.jcf7180004089034.1, evm.model.jcf7180004097236.1, evm.model.jcf7180004097789.7, evm.model.jcf7180004098439.1, evm.model.jcf7180004100336.2, evm.model.jcf7180004107336.3, evm.model.jcf7180004108038.4, evm.model…
GO:0051707	BP	e	response to other organism	61/732	3994/141683	1.27889e-13	4	61	7.15792e-10	evm.model.jcf7180004013197.1, evm.model.jcf7180004037963.3, evm.model.jcf7180004080291.8, evm.model.jcf7180004080681.2, evm.model.jcf7180004081733.2, evm.model.jcf7180004083110.1, evm.model.jcf7180004083212.1, evm.model.jcf7180004085057.9, evm.model.jcf7180004086088.8, evm.model.jcf7180004087632.3, evm.model.jcf7180004089034.1, evm.model.jcf7180004090572.4, evm.model.jcf7180004092297.1, evm.model…
GO:0044419	BP	e	interspecies interaction between organisms	62/732	4107/141683	1.3146e-13	1	62	7.35781e-10	evm.model.jcf7180004013197.1, evm.model.jcf7180004037963.3, evm.model.jcf7180004080291.8, evm.model.jcf7180004080681.2, evm.model.jcf7180004081466.2, evm.model.jcf7180004081733.2, evm.model.jcf7180004083110.1, evm.model.jcf7180004083212.1, evm.model.jcf7180004085057.9, evm.model.jcf7180004086088.8, evm.model.jcf7180004087632.3, evm.model.jcf7180004089034.1, evm.model.jcf7180004090572.4, evm.model…
GO:0006457	BP	e	protein folding	22/732	545/141683	2.66259e-13	2	22	1.49025e-09	evm.model.jcf7180004007943.1, evm.model.jcf7180004013197.1, evm.model.jcf7180004079887.1, evm.model.jcf7180004082647.5, evm.model.jcf7180004082846.5, evm.model.jcf7180004089034.1, evm.model.jcf7180004091758.1, evm.model.jcf7180004096036.1, evm.model.jcf7180004097789.7, evm.model.jcf7180004108030.5, evm.model.jcf7180004109704.9, evm.model.jcf7180004118758.5, evm.model.jcf7180004120001.3, evm.model…
GO:0050794	BP	e	regulation of cellular process	102/732	9192/141683	5.12148e-13	3	102	2.86649e-09	evm.model.jcf7180004008294.2, evm.model.jcf7180004015801.3, evm.model.jcf7180004015844.1, evm.model.jcf7180004037963.3, evm.model.jcf7180004080188.5, evm.model.jcf7180004080681.2, evm.model.jcf7180004080810.1, evm.model.jcf7180004081734.2, evm.model.jcf7180004083095.4, evm.model.jcf7180004083883.1, evm.model.jcf7180004084019.1, evm.model.jcf7180004084591.1, evm.model.jcf7180004085373.2, evm.model…
GO:0050789	BP	e	regulation of biological process	111/732	10423/141683	5.24292e-13	2	111	2.93446e-09	evm.model.jcf7180004008294.2, evm.model.jcf7180004012402.1, evm.model.jcf7180004015801.3, evm.model.jcf7180004015844.1, evm.model.jcf7180004037963.3, evm.model.jcf7180004080188.5, evm.model.jcf7180004080291.8, evm.model.jcf7180004080681.2, evm.model.jcf7180004080810.1, evm.model.jcf7180004081734.2, evm.model.jcf7180004083095.4, evm.model.jcf7180004083883.1, evm.model.jcf7180004084019.1, evm.model…
GO:0010033	BP	e	response to organic substance	57/732	3696/141683	5.73508e-13	3	57	3.20992e-09	evm.model.jcf7180004013197.1, evm.model.jcf7180004037963.3, evm.model.jcf7180004080953.3, evm.model.jcf7180004081733.1, evm.model.jcf7180004081733.3, evm.model.jcf7180004081734.2, evm.model.jcf7180004082846.5, evm.model.jcf7180004083110.1, evm.model.jcf7180004085057.10, evm.model.jcf7180004085267.5, evm.model.jcf7180004087632.3, evm.model.jcf7180004089034.1, evm.model.jcf7180004089996.2, evm.mode…
GO:0034605	BP	e	cellular response to heat	14/732	179/141683	9.21076e-13	5	14	5.15526e-09	evm.model.jcf7180004013197.1, evm.model.jcf7180004082846.5, evm.model.jcf7180004089034.1, evm.model.jcf7180004097789.7, evm.model.jcf7180004098439.1, evm.model.jcf7180004108722.5, evm.model.jcf7180004108868.2, evm.model.jcf7180004109704.9, evm.model.jcf7180004126380.3, evm.model.jcf7180004128793.3, evm.model.jcf7180004129266.15, evm.model.jcf7180004131839.1, evm.model.jcf7180004133284.2, evm.mode…
GO:0006796	BP	e	phosphate-containing compound metabolic process	71/732	5355/141683	1.47429e-12	4	71	8.25158e-09	evm.model.jcf7180004017565.1, evm.model.jcf7180004081733.2, evm.model.jcf7180004083110.1, evm.model.jcf7180004084019.1, evm.model.jcf7180004085057.9, evm.model.jcf7180004085326.2, evm.model.jcf7180004086061.1, evm.model.jcf7180004086088.8, evm.model.jcf7180004086320.1, evm.model.jcf7180004086644.1, evm.model.jcf7180004088570.1, evm.model.jcf7180004088948.16, evm.model.jcf7180004090572.4, evm.mode…
GO:0006793	BP	e	phosphorus metabolic process	71/732	5440/141683	2.28634e-12	3	71	1.27967e-08	evm.model.jcf7180004017565.1, evm.model.jcf7180004081733.2, evm.model.jcf7180004083110.1, evm.model.jcf7180004084019.1, evm.model.jcf7180004085057.9, evm.model.jcf7180004085326.2, evm.model.jcf7180004086061.1, evm.model.jcf7180004086088.8, evm.model.jcf7180004086320.1, evm.model.jcf7180004086644.1, evm.model.jcf7180004088570.1, evm.model.jcf7180004088948.16, evm.model.jcf7180004090572.4, evm.mode…
GO:0098542	BP	e	defense response to other organism	53/732	3405/141683	2.73666e-12	5	53	1.53171e-08	evm.model.jcf7180004037963.3, evm.model.jcf7180004080291.8, evm.model.jcf7180004080681.2, evm.model.jcf7180004081733.2, evm.model.jcf7180004083212.1, evm.model.jcf7180004085057.9, evm.model.jcf7180004086088.8, evm.model.jcf7180004087632.3, evm.model.jcf7180004090572.4, evm.model.jcf7180004092297.1, evm.model.jcf7180004092893.5, evm.model.jcf7180004096446.2, evm.model.jcf7180004099832.7, evm.model…
GO:0036211	BP	e	protein modification process	79/732	6482/141683	3.78856e-12	5	79	2.12046e-08	evm.model.jcf7180004009184.1, evm.model.jcf7180004010242.1, evm.model.jcf7180004013197.1, evm.model.jcf7180004017565.1, evm.model.jcf7180004020078.1, evm.model.jcf7180004079836.4, evm.model.jcf7180004081733.2, evm.model.jcf7180004083110.1, evm.model.jcf7180004084019.1, evm.model.jcf7180004085057.9, evm.model.jcf7180004085326.2, evm.model.jcf7180004085381.5, evm.model.jcf7180004086088.8, evm.model…
GO:0006464	BP	e	cellular protein modification process	79/732	6482/141683	3.78856e-12	6	79	2.12046e-08	evm.model.jcf7180004009184.1, evm.model.jcf7180004010242.1, evm.model.jcf7180004013197.1, evm.model.jcf7180004017565.1, evm.model.jcf7180004020078.1, evm.model.jcf7180004079836.4, evm.model.jcf7180004081733.2, evm.model.jcf7180004083110.1, evm.model.jcf7180004084019.1, evm.model.jcf7180004085057.9, evm.model.jcf7180004085326.2, evm.model.jcf7180004085381.5, evm.model.jcf7180004086088.8, evm.model…
GO:0019538	BP	e	protein metabolic process	93/732	8343/141683	4.84848e-12	4	93	2.7137e-08	evm.model.jcf7180004008674.1, evm.model.jcf7180004009184.1, evm.model.jcf7180004010242.1, evm.model.jcf7180004013197.1, evm.model.jcf7180004017565.1, evm.model.jcf7180004020078.1, evm.model.jcf7180004079836.4, evm.model.jcf7180004080188.5, evm.model.jcf7180004081733.1, evm.model.jcf7180004081733.2, evm.model.jcf7180004081733.3, evm.model.jcf7180004083110.1, evm.model.jcf7180004084019.1, evm.model…
GO:0009644	BP	e	response to high light intensity	13/732	185/141683	2.31464e-11	6	13	1.2955e-07	evm.model.jcf7180004013197.1, evm.model.jcf7180004082846.5, evm.model.jcf7180004089034.1, evm.model.jcf7180004091286.1, evm.model.jcf7180004096036.1, evm.model.jcf7180004097789.7, evm.model.jcf7180004098216.4, evm.model.jcf7180004098439.1, evm.model.jcf7180004109704.9, evm.model.jcf7180004115345.2, evm.model.jcf7180004133284.2, evm.model.jcf7180004139050.5, evm.model.jcf7180004140772.2
GO:0043412	BP	e	macromolecule modification	83/732	7276/141683	3.6857e-11	4	83	2.06289e-07	evm.model.jcf7180004009184.1, evm.model.jcf7180004010242.1, evm.model.jcf7180004013197.1, evm.model.jcf7180004017565.1, evm.model.jcf7180004020078.1, evm.model.jcf7180004079836.4, evm.model.jcf7180004081733.2, evm.model.jcf7180004081905.1, evm.model.jcf7180004082293.2, evm.model.jcf7180004083110.1, evm.model.jcf7180004084019.1, evm.model.jcf7180004085057.9, evm.model.jcf7180004085326.2, evm.model…
GO:0016310	BP	e	phosphorylation	58/732	4289/141683	6.1351e-11	5	58	3.43382e-07	evm.model.jcf7180004017565.1, evm.model.jcf7180004081733.2, evm.model.jcf7180004083110.1, evm.model.jcf7180004084019.1, evm.model.jcf7180004085057.9, evm.model.jcf7180004085326.2, evm.model.jcf7180004086088.8, evm.model.jcf7180004088570.1, evm.model.jcf7180004088948.16, evm.model.jcf7180004090572.4, evm.model.jcf7180004092297.1, evm.model.jcf7180004092893.5, evm.model.jcf7180004094716.2, evm.mode…
GO:0009617	BP	e	response to bacterium	43/732	2623/141683	6.83073e-11	5	43	3.82316e-07	evm.model.jcf7180004013197.1, evm.model.jcf7180004037963.3, evm.model.jcf7180004080681.2, evm.model.jcf7180004081733.2, evm.model.jcf7180004085057.9, evm.model.jcf7180004086088.8, evm.model.jcf7180004089034.1, evm.model.jcf7180004090572.4, evm.model.jcf7180004092297.1, evm.model.jcf7180004092893.5, evm.model.jcf7180004096446.2, evm.model.jcf7180004097789.7, evm.model.jcf7180004099832.7, evm.model…
GO:0051252	BP	e	regulation of RNA metabolic process	57/732	4190/141683	7.23843e-11	6	57	4.05135e-07	evm.model.jcf7180004037963.3, evm.model.jcf7180004080681.2, evm.model.jcf7180004080810.1, evm.model.jcf7180004081734.2, evm.model.jcf7180004083095.4, evm.model.jcf7180004084591.1, evm.model.jcf7180004085373.2, evm.model.jcf7180004086447.3, evm.model.jcf7180004087632.3, evm.model.jcf7180004088796.12, evm.model.jcf7180004091286.1, evm.model.jcf7180004098216.4, evm.model.jcf7180004098300.2, evm.mode…
GO:0044267	BP	e	cellular protein metabolic process	81/732	7189/141683	9.34018e-11	5	81	5.2277e-07	evm.model.jcf7180004009184.1, evm.model.jcf7180004010242.1, evm.model.jcf7180004013197.1, evm.model.jcf7180004017565.1, evm.model.jcf7180004020078.1, evm.model.jcf7180004079836.4, evm.model.jcf7180004081733.2, evm.model.jcf7180004083110.1, evm.model.jcf7180004084019.1, evm.model.jcf7180004085057.9, evm.model.jcf7180004085267.5, evm.model.jcf7180004085326.2, evm.model.jcf7180004085381.5, evm.model…
GO:0031326	BP	e	regulation of cellular biosynthetic process	61/732	4678/141683	1.00219e-10	5	61	5.60926e-07	evm.model.jcf7180004015801.3, evm.model.jcf7180004037963.3, evm.model.jcf7180004080681.2, evm.model.jcf7180004080810.1, evm.model.jcf7180004081734.2, evm.model.jcf7180004083095.4, evm.model.jcf7180004084591.1, evm.model.jcf7180004085373.2, evm.model.jcf7180004086447.3, evm.model.jcf7180004087632.3, evm.model.jcf7180004088796.12, evm.model.jcf7180004091286.1, evm.model.jcf7180004098216.4, evm.mode…
GO:0006355	BP	e	regulation of transcription, DNA-templated	55/732	4015/141683	1.23099e-10	9	55	6.88982e-07	evm.model.jcf7180004037963.3, evm.model.jcf7180004080681.2, evm.model.jcf7180004080810.1, evm.model.jcf7180004081734.2, evm.model.jcf7180004083095.4, evm.model.jcf7180004084591.1, evm.model.jcf7180004085373.2, evm.model.jcf7180004086447.3, evm.model.jcf7180004087632.3, evm.model.jcf7180004088796.12, evm.model.jcf7180004091286.1, evm.model.jcf7180004098216.4, evm.model.jcf7180004098300.2, evm.mode…
GO:1903506	BP	e	regulation of nucleic acid-templated transcription	55/732	4019/141683	1.27606e-10	8	55	7.1421e-07	evm.model.jcf7180004037963.3, evm.model.jcf7180004080681.2, evm.model.jcf7180004080810.1, evm.model.jcf7180004081734.2, evm.model.jcf7180004083095.4, evm.model.jcf7180004084591.1, evm.model.jcf7180004085373.2, evm.model.jcf7180004086447.3, evm.model.jcf7180004087632.3, evm.model.jcf7180004088796.12, evm.model.jcf7180004091286.1, evm.model.jcf7180004098216.4, evm.model.jcf7180004098300.2, evm.mode…
GO:2001141	BP	e	regulation of RNA biosynthetic process	55/732	4019/141683	1.27606e-10	7	55	7.1421e-07	evm.model.jcf7180004037963.3, evm.model.jcf7180004080681.2, evm.model.jcf7180004080810.1, evm.model.jcf7180004081734.2, evm.model.jcf7180004083095.4, evm.model.jcf7180004084591.1, evm.model.jcf7180004085373.2, evm.model.jcf7180004086447.3, evm.model.jcf7180004087632.3, evm.model.jcf7180004088796.12, evm.model.jcf7180004091286.1, evm.model.jcf7180004098216.4, evm.model.jcf7180004098300.2, evm.mode…
GO:0061408	BP	e	positive regulation of transcription from RNA polymerase II promoter in response to heat stress	8/732	48/141683	1.53707e-10	13	8	8.603e-07	evm.model.jcf7180004098439.1, evm.model.jcf7180004108722.5, evm.model.jcf7180004108868.2, evm.model.jcf7180004126380.3, evm.model.jcf7180004128793.3, evm.model.jcf7180004131839.1, evm.model.jcf7180004133284.2, evm.model.jcf7180004139259.1
GO:0036003	BP	e	positive regulation of transcription from RNA polymerase II promoter in response to stress	8/732	48/141683	1.53707e-10	12	8	8.603e-07	evm.model.jcf7180004098439.1, evm.model.jcf7180004108722.5, evm.model.jcf7180004108868.2, evm.model.jcf7180004126380.3, evm.model.jcf7180004128793.3, evm.model.jcf7180004131839.1, evm.model.jcf7180004133284.2, evm.model.jcf7180004139259.1
GO:0019219	BP	e	regulation of nucleobase-containing compound metabolic process	57/732	4290/141683	1.73512e-10	5	57	9.71144e-07	evm.model.jcf7180004037963.3, evm.model.jcf7180004080681.2, evm.model.jcf7180004080810.1, evm.model.jcf7180004081734.2, evm.model.jcf7180004083095.4, evm.model.jcf7180004084591.1, evm.model.jcf7180004085373.2, evm.model.jcf7180004086447.3, evm.model.jcf7180004087632.3, evm.model.jcf7180004088796.12, evm.model.jcf7180004091286.1, evm.model.jcf7180004098216.4, evm.model.jcf7180004098300.2, evm.mode…
GO:0009889	BP	e	regulation of biosynthetic process	61/732	4783/141683	2.01236e-10	4	61	1.12632e-06	evm.model.jcf7180004015801.3, evm.model.jcf7180004037963.3, evm.model.jcf7180004080681.2, evm.model.jcf7180004080810.1, evm.model.jcf7180004081734.2, evm.model.jcf7180004083095.4, evm.model.jcf7180004084591.1, evm.model.jcf7180004085373.2, evm.model.jcf7180004086447.3, evm.model.jcf7180004087632.3, evm.model.jcf7180004088796.12, evm.model.jcf7180004091286.1, evm.model.jcf7180004098216.4, evm.mode…
GO:0031323	BP	e	regulation of cellular metabolic process	68/732	5659/141683	2.49861e-10	4	68	1.39847e-06	evm.model.jcf7180004015801.3, evm.model.jcf7180004037963.3, evm.model.jcf7180004080681.2, evm.model.jcf7180004080810.1, evm.model.jcf7180004081734.2, evm.model.jcf7180004083095.4, evm.model.jcf7180004084591.1, evm.model.jcf7180004085373.2, evm.model.jcf7180004086447.3, evm.model.jcf7180004087632.3, evm.model.jcf7180004088796.12, evm.model.jcf7180004088948.1, evm.model.jcf7180004091286.1, evm.mode…
GO:0051179	BP	e	localization	63/732	5011/141683	2.59025e-10	1	63	1.44976e-06	evm.model.jcf7180004008632.3, evm.model.jcf7180004009727.2, evm.model.jcf7180004012402.1, evm.model.jcf7180004024865.4, evm.model.jcf7180004080188.5, evm.model.jcf7180004081294.2, evm.model.jcf7180004082903.2, evm.model.jcf7180004083982.1, evm.model.jcf7180004084141.2, evm.model.jcf7180004086584.1, evm.model.jcf7180004090036.1, evm.model.jcf7180004092974.2, evm.model.jcf7180004093022.2, evm.model…
GO:0006468	BP	e	protein phosphorylation	51/732	3668/141683	3.60962e-10	7	51	2.02031e-06	evm.model.jcf7180004017565.1, evm.model.jcf7180004081733.2, evm.model.jcf7180004083110.1, evm.model.jcf7180004084019.1, evm.model.jcf7180004085057.9, evm.model.jcf7180004085326.2, evm.model.jcf7180004086088.8, evm.model.jcf7180004088570.1, evm.model.jcf7180004088948.16, evm.model.jcf7180004090572.4, evm.model.jcf7180004092297.1, evm.model.jcf7180004092893.5, evm.model.jcf7180004094716.2, evm.mode…
GO:0043618	BP	e	regulation of transcription from RNA polymerase II promoter in response to stress	8/732	56/141683	5.57967e-10	11	8	3.12294e-06	evm.model.jcf7180004098439.1, evm.model.jcf7180004108722.5, evm.model.jcf7180004108868.2, evm.model.jcf7180004126380.3, evm.model.jcf7180004128793.3, evm.model.jcf7180004131839.1, evm.model.jcf7180004133284.2, evm.model.jcf7180004139259.1
GO:0010468	BP	e	regulation of gene expression	61/732	4892/141683	6.21802e-10	5	61	3.48022e-06	evm.model.jcf7180004037963.3, evm.model.jcf7180004080291.8, evm.model.jcf7180004080681.2, evm.model.jcf7180004080810.1, evm.model.jcf7180004081734.2, evm.model.jcf7180004083095.4, evm.model.jcf7180004084591.1, evm.model.jcf7180004085373.2, evm.model.jcf7180004086447.3, evm.model.jcf7180004087632.3, evm.model.jcf7180004088796.12, evm.model.jcf7180004091286.1, evm.model.jcf7180004098216.4, evm.mode…
GO:0043620	BP	e	regulation of DNA-templated transcription in response to stress	8/732	58/141683	7.46106e-10	10	8	4.17596e-06	evm.model.jcf7180004098439.1, evm.model.jcf7180004108722.5, evm.model.jcf7180004108868.2, evm.model.jcf7180004126380.3, evm.model.jcf7180004128793.3, evm.model.jcf7180004131839.1, evm.model.jcf7180004133284.2, evm.model.jcf7180004139259.1
GO:0019222	BP	e	regulation of metabolic process	71/732	6211/141683	9.53354e-10	3	71	5.33592e-06	evm.model.jcf7180004015801.3, evm.model.jcf7180004037963.3, evm.model.jcf7180004080291.8, evm.model.jcf7180004080681.2, evm.model.jcf7180004080810.1, evm.model.jcf7180004081734.2, evm.model.jcf7180004083095.4, evm.model.jcf7180004084591.1, evm.model.jcf7180004085373.2, evm.model.jcf7180004086447.3, evm.model.jcf7180004087632.3, evm.model.jcf7180004088796.12, evm.model.jcf7180004088948.1, evm.mode…
GO:0035967	BP	e	cellular response to topologically incorrect protein	8/732	61/141683	1.13075e-09	5	8	6.32883e-06	evm.model.jcf7180004013197.1, evm.model.jcf7180004082846.5, evm.model.jcf7180004089034.1, evm.model.jcf7180004097789.7, evm.model.jcf7180004098439.1, evm.model.jcf7180004100336.2, evm.model.jcf7180004109704.9, evm.model.jcf7180004133284.2
GO:2000112	BP	e	regulation of cellular macromolecule biosynthetic process	56/732	4419/141683	1.44503e-09	6	56	8.08781e-06	evm.model.jcf7180004037963.3, evm.model.jcf7180004080681.2, evm.model.jcf7180004080810.1, evm.model.jcf7180004081734.2, evm.model.jcf7180004083095.4, evm.model.jcf7180004084591.1, evm.model.jcf7180004085373.2, evm.model.jcf7180004086447.3, evm.model.jcf7180004087632.3, evm.model.jcf7180004088796.12, evm.model.jcf7180004091286.1, evm.model.jcf7180004098216.4, evm.model.jcf7180004098300.2, evm.mode…
GO:0010556	BP	e	regulation of macromolecule biosynthetic process	56/732	4435/141683	1.62326e-09	5	56	9.08541e-06	evm.model.jcf7180004037963.3, evm.model.jcf7180004080681.2, evm.model.jcf7180004080810.1, evm.model.jcf7180004081734.2, evm.model.jcf7180004083095.4, evm.model.jcf7180004084591.1, evm.model.jcf7180004085373.2, evm.model.jcf7180004086447.3, evm.model.jcf7180004087632.3, evm.model.jcf7180004088796.12, evm.model.jcf7180004091286.1, evm.model.jcf7180004098216.4, evm.model.jcf7180004098300.2, evm.mode…
GO:0006970	BP	e	response to osmotic stress	31/732	1676/141683	2.04276e-09	3	31	1.14333e-05	evm.model.jcf7180004007943.1, evm.model.jcf7180004010242.1, evm.model.jcf7180004011078.6, evm.model.jcf7180004037963.3, evm.model.jcf7180004079887.1, evm.model.jcf7180004082543.4, evm.model.jcf7180004093022.2, evm.model.jcf7180004096036.1, evm.model.jcf7180004098849.2, evm.model.jcf7180004100893.7, evm.model.jcf7180004109320.11, evm.model.jcf7180004113189.1, evm.model.jcf7180004115015.3, evm.mode…
GO:0009642	BP	e	response to light intensity	15/732	380/141683	2.19843e-09	5	15	1.23046e-05	evm.model.jcf7180004013197.1, evm.model.jcf7180004082846.5, evm.model.jcf7180004089034.1, evm.model.jcf7180004091286.1, evm.model.jcf7180004096036.1, evm.model.jcf7180004097789.7, evm.model.jcf7180004098216.4, evm.model.jcf7180004098439.1, evm.model.jcf7180004109320.11, evm.model.jcf7180004109704.9, evm.model.jcf7180004115345.2, evm.model.jcf7180004133284.2, evm.model.jcf7180004133954.2, evm.mode…
GO:0035966	BP	e	response to topologically incorrect protein	8/732	67/141683	2.43716e-09	4	8	1.36408e-05	evm.model.jcf7180004013197.1, evm.model.jcf7180004082846.5, evm.model.jcf7180004089034.1, evm.model.jcf7180004097789.7, evm.model.jcf7180004098439.1, evm.model.jcf7180004100336.2, evm.model.jcf7180004109704.9, evm.model.jcf7180004133284.2
GO:0042742	BP	e	defense response to bacterium	38/732	2469/141683	4.80594e-09	6	38	2.68988e-05	evm.model.jcf7180004037963.3, evm.model.jcf7180004080681.2, evm.model.jcf7180004081733.2, evm.model.jcf7180004085057.9, evm.model.jcf7180004086088.8, evm.model.jcf7180004090572.4, evm.model.jcf7180004092297.1, evm.model.jcf7180004092893.5, evm.model.jcf7180004096446.2, evm.model.jcf7180004099832.7, evm.model.jcf7180004103104.2, evm.model.jcf7180004109320.11, evm.model.jcf7180004111354.3, evm.mode…
GO:0051171	BP	e	regulation of nitrogen compound metabolic process	60/732	5129/141683	7.20802e-09	4	60	4.03433e-05	evm.model.jcf7180004015801.3, evm.model.jcf7180004037963.3, evm.model.jcf7180004080681.2, evm.model.jcf7180004080810.1, evm.model.jcf7180004081734.2, evm.model.jcf7180004083095.4, evm.model.jcf7180004084591.1, evm.model.jcf7180004085373.2, evm.model.jcf7180004086447.3, evm.model.jcf7180004087632.3, evm.model.jcf7180004088796.12, evm.model.jcf7180004088948.1, evm.model.jcf7180004091286.1, evm.mode…
GO:1901576	BP	e	organic substance biosynthetic process	59/732	5000/141683	7.80092e-09	3	59	4.36618e-05	evm.model.jcf7180004015844.1, evm.model.jcf7180004016513.2, evm.model.jcf7180004037963.3, evm.model.jcf7180004080681.2, evm.model.jcf7180004080953.3, evm.model.jcf7180004083569.1, evm.model.jcf7180004083883.1, evm.model.jcf7180004084359.1, evm.model.jcf7180004084763.1, evm.model.jcf7180004085267.5, evm.model.jcf7180004086061.1, evm.model.jcf7180004086320.1, evm.model.jcf7180004086644.1, evm.model…
GO:0006810	BP	e	transport	56/732	4652/141683	8.66532e-09	3	56	4.84998e-05	evm.model.jcf7180004008632.3, evm.model.jcf7180004009727.2, evm.model.jcf7180004012402.1, evm.model.jcf7180004080188.5, evm.model.jcf7180004081294.2, evm.model.jcf7180004082903.2, evm.model.jcf7180004083982.1, evm.model.jcf7180004084141.2, evm.model.jcf7180004086584.1, evm.model.jcf7180004090036.1, evm.model.jcf7180004092974.2, evm.model.jcf7180004093022.2, evm.model.jcf7180004094314.1, evm.model…
GO:0009651	BP	e	response to salt stress	28/732	1502/141683	1.03992e-08	4	28	5.82041e-05	evm.model.jcf7180004007943.1, evm.model.jcf7180004010242.1, evm.model.jcf7180004011078.6, evm.model.jcf7180004079887.1, evm.model.jcf7180004082543.4, evm.model.jcf7180004093022.2, evm.model.jcf7180004096036.1, evm.model.jcf7180004100893.7, evm.model.jcf7180004109320.11, evm.model.jcf7180004113189.1, evm.model.jcf7180004115015.3, evm.model.jcf7180004115682.3, evm.model.jcf7180004116375.2, evm.mode…
GO:0034620	BP	e	cellular response to unfolded protein	7/732	56/141683	1.7779e-08	6	7	9.95088e-05	evm.model.jcf7180004013197.1, evm.model.jcf7180004082846.5, evm.model.jcf7180004089034.1, evm.model.jcf7180004097789.7, evm.model.jcf7180004098439.1, evm.model.jcf7180004109704.9, evm.model.jcf7180004133284.2
GO:0006986	BP	e	response to unfolded protein	7/732	56/141683	1.7779e-08	5	7	9.95088e-05	evm.model.jcf7180004013197.1, evm.model.jcf7180004082846.5, evm.model.jcf7180004089034.1, evm.model.jcf7180004097789.7, evm.model.jcf7180004098439.1, evm.model.jcf7180004109704.9, evm.model.jcf7180004133284.2
GO:0051234	BP	e	establishment of localization	56/732	4719/141683	1.86362e-08	2	56	0.000104307	evm.model.jcf7180004008632.3, evm.model.jcf7180004009727.2, evm.model.jcf7180004012402.1, evm.model.jcf7180004080188.5, evm.model.jcf7180004081294.2, evm.model.jcf7180004082903.2, evm.model.jcf7180004083982.1, evm.model.jcf7180004084141.2, evm.model.jcf7180004086584.1, evm.model.jcf7180004090036.1, evm.model.jcf7180004092974.2, evm.model.jcf7180004093022.2, evm.model.jcf7180004094314.1, evm.model…
GO:1901360	BP	e	organic cyclic compound metabolic process	60/732	5259/141683	1.94433e-08	3	60	0.000108824	evm.model.jcf7180004011531.2, evm.model.jcf7180004016513.2, evm.model.jcf7180004037963.3, evm.model.jcf7180004080291.8, evm.model.jcf7180004080681.2, evm.model.jcf7180004081905.1, evm.model.jcf7180004082134.2, evm.model.jcf7180004082293.1, evm.model.jcf7180004082293.2, evm.model.jcf7180004083569.1, evm.model.jcf7180004086320.1, evm.model.jcf7180004086644.1, evm.model.jcf7180004088859.2, evm.model…
GO:0009058	BP	e	biosynthetic process	60/732	5260/141683	1.95309e-08	2	60	0.000109314	evm.model.jcf7180004015844.1, evm.model.jcf7180004016513.2, evm.model.jcf7180004037963.3, evm.model.jcf7180004080681.2, evm.model.jcf7180004080953.3, evm.model.jcf7180004083569.1, evm.model.jcf7180004083883.1, evm.model.jcf7180004084359.1, evm.model.jcf7180004084763.1, evm.model.jcf7180004085267.5, evm.model.jcf7180004086061.1, evm.model.jcf7180004086320.1, evm.model.jcf7180004086644.1, evm.model…
GO:0060255	BP	e	regulation of macromolecule metabolic process	62/732	5528/141683	2.43968e-08	4	62	0.000136549	evm.model.jcf7180004037963.3, evm.model.jcf7180004080291.8, evm.model.jcf7180004080681.2, evm.model.jcf7180004080810.1, evm.model.jcf7180004081734.2, evm.model.jcf7180004083095.4, evm.model.jcf7180004084591.1, evm.model.jcf7180004085373.2, evm.model.jcf7180004086447.3, evm.model.jcf7180004087632.3, evm.model.jcf7180004088796.12, evm.model.jcf7180004088948.1, evm.model.jcf7180004091286.1, evm.mode…
GO:0080090	BP	e	regulation of primary metabolic process	60/732	5327/141683	2.73241e-08	4	60	0.000152933	evm.model.jcf7180004015801.3, evm.model.jcf7180004037963.3, evm.model.jcf7180004080681.2, evm.model.jcf7180004080810.1, evm.model.jcf7180004081734.2, evm.model.jcf7180004083095.4, evm.model.jcf7180004084591.1, evm.model.jcf7180004085373.2, evm.model.jcf7180004086447.3, evm.model.jcf7180004087632.3, evm.model.jcf7180004088796.12, evm.model.jcf7180004088948.1, evm.model.jcf7180004091286.1, evm.mode…
GO:0009416	BP	e	response to light stimulus	29/732	1732/141683	5.63883e-08	4	29	0.000315605	evm.model.jcf7180004013197.1, evm.model.jcf7180004081734.2, evm.model.jcf7180004082846.5, evm.model.jcf7180004089034.1, evm.model.jcf7180004091286.1, evm.model.jcf7180004096036.1, evm.model.jcf7180004096342.2, evm.model.jcf7180004097789.7, evm.model.jcf7180004098216.4, evm.model.jcf7180004098439.1, evm.model.jcf7180004099680.9, evm.model.jcf7180004107493.3, evm.model.jcf7180004108727.3, evm.model…
GO:0051259	BP	e	protein complex oligomerization	9/732	141/141683	6.37167e-08	6	9	0.000356622	evm.model.jcf7180004007943.1, evm.model.jcf7180004079887.1, evm.model.jcf7180004096036.1, evm.model.jcf7180004118758.5, evm.model.jcf7180004120001.3, evm.model.jcf7180004129598.5, evm.model.jcf7180004136874.6, evm.model.jcf7180004136874.8, evm.model.jcf7180004139050.5
GO:0042592	BP	e	homeostatic process	23/732	1169/141683	8.24998e-08	3	23	0.000461751	evm.model.jcf7180004015844.1, evm.model.jcf7180004083883.1, evm.model.jcf7180004085662.1, evm.model.jcf7180004096342.2, evm.model.jcf7180004107336.3, evm.model.jcf7180004108727.3, evm.model.jcf7180004111754.4, evm.model.jcf7180004112526.3, evm.model.jcf7180004113268.4, evm.model.jcf7180004117995.1, evm.model.jcf7180004120000.3, evm.model.jcf7180004120931.1, evm.model.jcf7180004122902.1, evm.model…
GO:0009314	BP	e	response to radiation	29/732	1777/141683	9.6147e-08	3	29	0.000538135	evm.model.jcf7180004013197.1, evm.model.jcf7180004081734.2, evm.model.jcf7180004082846.5, evm.model.jcf7180004089034.1, evm.model.jcf7180004091286.1, evm.model.jcf7180004096036.1, evm.model.jcf7180004096342.2, evm.model.jcf7180004097789.7, evm.model.jcf7180004098216.4, evm.model.jcf7180004098439.1, evm.model.jcf7180004099680.9, evm.model.jcf7180004107493.3, evm.model.jcf7180004108727.3, evm.model…
GO:0006268	BP	e	DNA unwinding involved in DNA replication	6/732	45/141683	1.27863e-07	9	6	0.000715647	evm.model.jcf7180004097288.3, evm.model.jcf7180004107336.3, evm.model.jcf7180004111754.4, evm.model.jcf7180004112526.3, evm.model.jcf7180004136777.1, evm.model.jcf7180004143268.10
GO:0006725	BP	e	cellular aromatic compound metabolic process	56/732	5049/141683	1.92177e-07	3	56	0.00107562	evm.model.jcf7180004011531.2, evm.model.jcf7180004016513.2, evm.model.jcf7180004037963.3, evm.model.jcf7180004080291.8, evm.model.jcf7180004080681.2, evm.model.jcf7180004081905.1, evm.model.jcf7180004082134.2, evm.model.jcf7180004082293.1, evm.model.jcf7180004082293.2, evm.model.jcf7180004083569.1, evm.model.jcf7180004086644.1, evm.model.jcf7180004088859.2, evm.model.jcf7180004097236.1, evm.model…
GO:0055114	BP	e	oxidation-reduction process	37/732	2757/141683	2.31015e-07	2	37	0.00129299	evm.model.jcf7180004011078.6, evm.model.jcf7180004011531.2, evm.model.jcf7180004015844.1, evm.model.jcf7180004047584.1, evm.model.jcf7180004080004.4, evm.model.jcf7180004083295.1, evm.model.jcf7180004083883.1, evm.model.jcf7180004084763.1, evm.model.jcf7180004085662.1, evm.model.jcf7180004088859.2, evm.model.jcf7180004089198.1, evm.model.jcf7180004097968.1, evm.model.jcf7180004098278.6, evm.model…
GO:0014070	BP	e	response to organic cyclic compound	17/732	710/141683	2.79785e-07	4	17	0.00156596	evm.model.jcf7180004037963.3, evm.model.jcf7180004108267.2, evm.model.jcf7180004109194.1, evm.model.jcf7180004113189.1, evm.model.jcf7180004117516.3, evm.model.jcf7180004122902.1, evm.model.jcf7180004125879.7, evm.model.jcf7180004127249.14, evm.model.jcf7180004128161.4, evm.model.jcf7180004130511.5, evm.model.jcf7180004133371.6, evm.model.jcf7180004133954.2, evm.model.jcf7180004138331.3, evm.mode…
GO:0007165	BP	e	signal transduction	42/732	3378/141683	2.90085e-07	4	42	0.00162361	evm.model.jcf7180004008294.2, evm.model.jcf7180004037963.3, evm.model.jcf7180004080188.5, evm.model.jcf7180004080681.2, evm.model.jcf7180004081734.2, evm.model.jcf7180004084019.1, evm.model.jcf7180004084591.1, evm.model.jcf7180004087632.3, evm.model.jcf7180004088570.1, evm.model.jcf7180004093022.2, evm.model.jcf7180004097262.5, evm.model.jcf7180004098300.2, evm.model.jcf7180004099183.2, evm.model…
GO:0044255	BP	e	cellular lipid metabolic process	25/732	1485/141683	4.15904e-07	4	25	0.00232781	evm.model.jcf7180004080491.1, evm.model.jcf7180004080953.3, evm.model.jcf7180004085662.1, evm.model.jcf7180004086061.1, evm.model.jcf7180004086320.1, evm.model.jcf7180004086644.1, evm.model.jcf7180004089198.1, evm.model.jcf7180004098627.5, evm.model.jcf7180004098849.2, evm.model.jcf7180004099003.1, evm.model.jcf7180004107472.1, evm.model.jcf7180004108267.2, evm.model.jcf7180004109320.11, evm.mode…
GO:0006629	BP	e	lipid metabolic process	30/732	2022/141683	4.26794e-07	3	30	0.00238876	evm.model.jcf7180004080491.1, evm.model.jcf7180004080953.3, evm.model.jcf7180004085662.1, evm.model.jcf7180004086061.1, evm.model.jcf7180004086320.1, evm.model.jcf7180004086644.1, evm.model.jcf7180004089078.1, evm.model.jcf7180004089198.1, evm.model.jcf7180004098627.5, evm.model.jcf7180004098849.2, evm.model.jcf7180004099003.1, evm.model.jcf7180004101010.2, evm.model.jcf7180004107472.1, evm.model…
GO:0044249	BP	e	cellular biosynthetic process	52/732	4729/141683	4.92495e-07	3	52	0.0027565	evm.model.jcf7180004015844.1, evm.model.jcf7180004016513.2, evm.model.jcf7180004037963.3, evm.model.jcf7180004080681.2, evm.model.jcf7180004080953.3, evm.model.jcf7180004083569.1, evm.model.jcf7180004083883.1, evm.model.jcf7180004084359.1, evm.model.jcf7180004085267.5, evm.model.jcf7180004086061.1, evm.model.jcf7180004086320.1, evm.model.jcf7180004086644.1, evm.model.jcf7180004088859.2, evm.model…
GO:0065008	BP	e	regulation of biological quality	31/732	2158/141683	5.4188e-07	2	31	0.0030329	evm.model.jcf7180004012402.1, evm.model.jcf7180004015844.1, evm.model.jcf7180004016513.2, evm.model.jcf7180004080953.3, evm.model.jcf7180004083883.1, evm.model.jcf7180004085662.1, evm.model.jcf7180004086584.1, evm.model.jcf7180004096342.2, evm.model.jcf7180004098404.2, evm.model.jcf7180004100336.2, evm.model.jcf7180004107336.3, evm.model.jcf7180004108727.3, evm.model.jcf7180004111754.4, evm.model…
GO:0007004	BP	e	telomere maintenance via telomerase	5/732	31/141683	5.52023e-07	9	5	0.00308967	evm.model.jcf7180004107336.3, evm.model.jcf7180004111754.4, evm.model.jcf7180004112526.3, evm.model.jcf7180004136777.1, evm.model.jcf7180004143268.10
GO:0010833	BP	e	telomere maintenance via telomere lengthening	5/732	32/141683	6.5146e-07	8	5	0.00364622	evm.model.jcf7180004107336.3, evm.model.jcf7180004111754.4, evm.model.jcf7180004112526.3, evm.model.jcf7180004136777.1, evm.model.jcf7180004143268.10
GO:0010200	BP	e	response to chitin	12/732	373/141683	7.71975e-07	5	12	0.00432074	evm.model.jcf7180004037963.3, evm.model.jcf7180004087632.3, evm.model.jcf7180004098439.1, evm.model.jcf7180004108722.5, evm.model.jcf7180004108868.2, evm.model.jcf7180004122500.3, evm.model.jcf7180004126380.3, evm.model.jcf7180004127703.2, evm.model.jcf7180004131839.1, evm.model.jcf7180004133284.2, evm.model.jcf7180004133371.6, evm.model.jcf7180004135497.6
GO:0044248	BP	e	cellular catabolic process	33/732	2432/141683	8.15595e-07	3	33	0.00456489	evm.model.jcf7180004008674.1, evm.model.jcf7180004011531.2, evm.model.jcf7180004080491.1, evm.model.jcf7180004085662.1, evm.model.jcf7180004088948.1, evm.model.jcf7180004089198.1, evm.model.jcf7180004097236.1, evm.model.jcf7180004098130.1, evm.model.jcf7180004098278.3, evm.model.jcf7180004100093.4, evm.model.jcf7180004100123.1, evm.model.jcf7180004100336.2, evm.model.jcf7180004100893.7, evm.model…
GO:0051276	BP	e	chromosome organization	12/732	383/141683	1.01694e-06	5	12	0.00569181	evm.model.jcf7180004008632.3, evm.model.jcf7180004082293.1, evm.model.jcf7180004097288.3, evm.model.jcf7180004107336.3, evm.model.jcf7180004110609.2, evm.model.jcf7180004111754.4, evm.model.jcf7180004112526.3, evm.model.jcf7180004120000.3, evm.model.jcf7180004120779.2, evm.model.jcf7180004136777.1, evm.model.jcf7180004139694.3, evm.model.jcf7180004143268.10
GO:0051084	BP	e	'de novo' posttranslational protein folding	7/732	102/141683	1.15278e-06	4	7	0.00645212	evm.model.jcf7180004013197.1, evm.model.jcf7180004082846.5, evm.model.jcf7180004089034.1, evm.model.jcf7180004097789.7, evm.model.jcf7180004108030.5, evm.model.jcf7180004109704.9, evm.model.jcf7180004120001.3
GO:0051085	BP	e	chaperone cofactor-dependent protein refolding	7/732	102/141683	1.15278e-06	5	7	0.00645212	evm.model.jcf7180004013197.1, evm.model.jcf7180004082846.5, evm.model.jcf7180004089034.1, evm.model.jcf7180004097789.7, evm.model.jcf7180004108030.5, evm.model.jcf7180004109704.9, evm.model.jcf7180004120001.3
GO:0061077	BP	e	chaperone-mediated protein folding	8/732	147/141683	1.15872e-06	3	8	0.00648533	evm.model.jcf7180004013197.1, evm.model.jcf7180004082846.5, evm.model.jcf7180004089034.1, evm.model.jcf7180004097789.7, evm.model.jcf7180004108030.5, evm.model.jcf7180004109704.9, evm.model.jcf7180004120001.3, evm.model.jcf7180004129266.15
GO:0010243	BP	e	response to organonitrogen compound	15/732	629/141683	1.45556e-06	4	15	0.0081468	evm.model.jcf7180004037963.3, evm.model.jcf7180004087632.3, evm.model.jcf7180004098439.1, evm.model.jcf7180004108722.5, evm.model.jcf7180004108868.2, evm.model.jcf7180004109194.1, evm.model.jcf7180004115015.3, evm.model.jcf7180004122500.3, evm.model.jcf7180004126380.3, evm.model.jcf7180004127703.2, evm.model.jcf7180004130511.5, evm.model.jcf7180004131839.1, evm.model.jcf7180004133284.2, evm.model…
GO:0055085	BP	e	transmembrane transport	27/732	1812/141683	1.47538e-06	4	27	0.00825771	evm.model.jcf7180004084141.2, evm.model.jcf7180004086584.1, evm.model.jcf7180004092974.2, evm.model.jcf7180004095613.1, evm.model.jcf7180004097656.2, evm.model.jcf7180004098748.4, evm.model.jcf7180004098986.5, evm.model.jcf7180004100910.3, evm.model.jcf7180004108462.1, evm.model.jcf7180004117589.1, evm.model.jcf7180004117589.2, evm.model.jcf7180004119062.1, evm.model.jcf7180004119678.6, evm.model…
GO:0070887	BP	e	cellular response to chemical stimulus	18/732	895/141683	1.52119e-06	3	18	0.00851409	evm.model.jcf7180004010242.1, evm.model.jcf7180004013197.1, evm.model.jcf7180004080953.3, evm.model.jcf7180004082846.5, evm.model.jcf7180004089034.1, evm.model.jcf7180004097789.7, evm.model.jcf7180004098439.1, evm.model.jcf7180004100336.2, evm.model.jcf7180004109194.1, evm.model.jcf7180004109320.11, evm.model.jcf7180004109704.9, evm.model.jcf7180004113268.4, evm.model.jcf7180004128993.3, evm.mode…
GO:0009751	BP	e	response to salicylic acid	12/732	405/141683	1.81142e-06	5	12	0.0101385	evm.model.jcf7180004037963.3, evm.model.jcf7180004108267.2, evm.model.jcf7180004113189.1, evm.model.jcf7180004122902.1, evm.model.jcf7180004128161.4, evm.model.jcf7180004133371.6, evm.model.jcf7180004133954.2, evm.model.jcf7180004138331.3, evm.model.jcf7180004138429.1, evm.model.jcf7180004138671.1, evm.model.jcf7180004139530.2, evm.model.jcf7180004143202.3
GO:0006278	BP	e	RNA-dependent DNA biosynthetic process	5/732	40/141683	2.0572e-06	8	5	0.0115141	evm.model.jcf7180004107336.3, evm.model.jcf7180004111754.4, evm.model.jcf7180004112526.3, evm.model.jcf7180004136777.1, evm.model.jcf7180004143268.10
GO:1901698	BP	e	response to nitrogen compound	16/732	740/141683	2.30838e-06	3	16	0.01292	evm.model.jcf7180004037963.3, evm.model.jcf7180004081294.2, evm.model.jcf7180004087632.3, evm.model.jcf7180004098439.1, evm.model.jcf7180004108722.5, evm.model.jcf7180004108868.2, evm.model.jcf7180004109194.1, evm.model.jcf7180004115015.3, evm.model.jcf7180004122500.3, evm.model.jcf7180004126380.3, evm.model.jcf7180004127703.2, evm.model.jcf7180004130511.5, evm.model.jcf7180004131839.1, evm.model…
GO:0006260	BP	e	DNA replication	9/732	219/141683	2.5783e-06	6	9	0.0144308	evm.model.jcf7180004097288.3, evm.model.jcf7180004107336.3, evm.model.jcf7180004110609.2, evm.model.jcf7180004111754.4, evm.model.jcf7180004112526.3, evm.model.jcf7180004127425.1, evm.model.jcf7180004136777.1, evm.model.jcf7180004141616.5, evm.model.jcf7180004143268.10
GO:0032200	BP	e	telomere organization	6/732	75/141683	2.77166e-06	6	6	0.015513	evm.model.jcf7180004107336.3, evm.model.jcf7180004111754.4, evm.model.jcf7180004112526.3, evm.model.jcf7180004120000.3, evm.model.jcf7180004136777.1, evm.model.jcf7180004143268.10
GO:0000723	BP	e	telomere maintenance	6/732	75/141683	2.77166e-06	7	6	0.015513	evm.model.jcf7180004107336.3, evm.model.jcf7180004111754.4, evm.model.jcf7180004112526.3, evm.model.jcf7180004120000.3, evm.model.jcf7180004136777.1, evm.model.jcf7180004143268.10
GO:0071310	BP	e	cellular response to organic substance	12/732	426/141683	3.03796e-06	4	12	0.0170035	evm.model.jcf7180004013197.1, evm.model.jcf7180004082846.5, evm.model.jcf7180004089034.1, evm.model.jcf7180004097789.7, evm.model.jcf7180004098439.1, evm.model.jcf7180004100336.2, evm.model.jcf7180004109194.1, evm.model.jcf7180004109704.9, evm.model.jcf7180004128993.3, evm.model.jcf7180004130511.5, evm.model.jcf7180004133284.2, evm.model.jcf7180004143202.3
GO:0034641	BP	e	cellular nitrogen compound metabolic process	54/732	5289/141683	3.10929e-06	3	54	0.0174027	evm.model.jcf7180004016513.2, evm.model.jcf7180004037963.3, evm.model.jcf7180004080291.8, evm.model.jcf7180004080681.2, evm.model.jcf7180004081905.1, evm.model.jcf7180004082134.2, evm.model.jcf7180004082293.1, evm.model.jcf7180004082293.2, evm.model.jcf7180004083569.1, evm.model.jcf7180004085267.5, evm.model.jcf7180004086644.1, evm.model.jcf7180004097236.1, evm.model.jcf7180004097288.3, evm.model…
GO:0006458	BP	e	'de novo' protein folding	7/732	123/141683	4.03769e-06	3	7	0.0225989	evm.model.jcf7180004013197.1, evm.model.jcf7180004082846.5, evm.model.jcf7180004089034.1, evm.model.jcf7180004097789.7, evm.model.jcf7180004108030.5, evm.model.jcf7180004109704.9, evm.model.jcf7180004120001.3
GO:0032508	BP	e	DNA duplex unwinding	6/732	81/141683	4.35149e-06	8	6	0.0243553	evm.model.jcf7180004097288.3, evm.model.jcf7180004107336.3, evm.model.jcf7180004111754.4, evm.model.jcf7180004112526.3, evm.model.jcf7180004136777.1, evm.model.jcf7180004143268.10
GO:0046483	BP	e	heterocycle metabolic process	48/732	4548/141683	4.43207e-06	3	48	0.0248063	evm.model.jcf7180004016513.2, evm.model.jcf7180004037963.3, evm.model.jcf7180004080291.8, evm.model.jcf7180004080681.2, evm.model.jcf7180004081905.1, evm.model.jcf7180004082134.2, evm.model.jcf7180004082293.1, evm.model.jcf7180004082293.2, evm.model.jcf7180004083569.1, evm.model.jcf7180004086644.1, evm.model.jcf7180004097236.1, evm.model.jcf7180004097288.3, evm.model.jcf7180004098278.6, evm.model…
GO:0032392	BP	e	DNA geometric change	6/732	82/141683	4.67454e-06	7	6	0.0261634	evm.model.jcf7180004097288.3, evm.model.jcf7180004107336.3, evm.model.jcf7180004111754.4, evm.model.jcf7180004112526.3, evm.model.jcf7180004136777.1, evm.model.jcf7180004143268.10
GO:0060249	BP	e	anatomical structure homeostasis	6/732	84/141683	5.37915e-06	4	6	0.0301071	evm.model.jcf7180004107336.3, evm.model.jcf7180004111754.4, evm.model.jcf7180004112526.3, evm.model.jcf7180004120000.3, evm.model.jcf7180004136777.1, evm.model.jcf7180004143268.10
GO:1901362	BP	e	organic cyclic compound biosynthetic process	26/732	1854/141683	6.66788e-06	4	26	0.0373202	evm.model.jcf7180004016513.2, evm.model.jcf7180004037963.3, evm.model.jcf7180004080681.2, evm.model.jcf7180004083569.1, evm.model.jcf7180004086320.1, evm.model.jcf7180004086644.1, evm.model.jcf7180004088859.2, evm.model.jcf7180004098278.6, evm.model.jcf7180004098404.2, evm.model.jcf7180004099680.9, evm.model.jcf7180004100093.4, evm.model.jcf7180004101506.3, evm.model.jcf7180004107336.3, evm.model…
GO:0007049	BP	e	cell cycle	13/732	542/141683	6.76932e-06	2	13	0.0378879	evm.model.jcf7180004094716.2, evm.model.jcf7180004097288.3, evm.model.jcf7180004098424.2, evm.model.jcf7180004100123.1, evm.model.jcf7180004107336.3, evm.model.jcf7180004108038.4, evm.model.jcf7180004111754.4, evm.model.jcf7180004112526.3, evm.model.jcf7180004116421.7, evm.model.jcf7180004127425.1, evm.model.jcf7180004136777.1, evm.model.jcf7180004141616.5, evm.model.jcf7180004143268.10
GO:0006259	BP	e	DNA metabolic process	16/732	809/141683	7.0383e-06	6	16	0.0393934	evm.model.jcf7180004080291.8, evm.model.jcf7180004082134.2, evm.model.jcf7180004082293.1, evm.model.jcf7180004097236.1, evm.model.jcf7180004097288.3, evm.model.jcf7180004107336.3, evm.model.jcf7180004108038.4, evm.model.jcf7180004110609.2, evm.model.jcf7180004111754.4, evm.model.jcf7180004112526.3, evm.model.jcf7180004120000.3, evm.model.jcf7180004127425.1, evm.model.jcf7180004136517.1, evm.model…
